# Supplementary material for: Influence of the Infrapatellar Fat Pad Resection during Total Knee Arthroplasty: A Systematic Review and Meta-Analysis
Source: PLoS One. 2016 Oct 5;11(10):e0163515. doi: 10.1371/journal.pone.0163515 (PMC5051736; doi:10.1371/journal.pone.0163515)
Supplement: S1 File — (RM5) [file pone.0163515.s001.rm5]

<?xml version="1.0" encoding="ISO-8859-1" standalone="no"?>
<COCHRANE_REVIEW DESCRIPTION="" DOI="" GROUP_ID="" ID="284215050514024661" MERGED_FROM="" MODIFIED="2016-09-05 11:12:48 +0800" MODIFIED_BY="[Empty name]" REVIEW_NO="" REVMAN_SUB_VERSION="5.3.5 " REVMAN_VERSION="5" SPLIT_FROM="" STAGE="P" STATUS="A" TYPE="INTERVENTION" VERSION_NO="0.0">
<COVER_SHEET MODIFIED="2015-05-05 14:02:46 +0800" MODIFIED_BY="[Empty name]">
<TITLE MODIFIED="2015-05-05 14:02:46 +0800" MODIFIED_BY="[Empty name]">[Intervention] for distal radial fracture</TITLE>
<CONTACT>
<PERSON ID="????" ROLE="UNKNOWN">
<PREFIX/>
<FIRST_NAME/>
<MIDDLE_INITIALS/>
<LAST_NAME/>
<SUFFIX/>
<POSITION/>
<EMAIL_1/>
<EMAIL_2/>
<URL/>
<MOBILE_PHONE/>
<ADDRESS>
<DEPARTMENT/>
<ORGANISATION/>
<ADDRESS_1/>
<ADDRESS_2/>
<CITY/>
<ZIP/>
<REGION/>
<COUNTRY CODE="NONE">Other</COUNTRY>
<PHONE_1/>
<PHONE_2/>
<FAX_1/>
<FAX_2/>
</ADDRESS>
<FOOTNOTE/>
</PERSON>
</CONTACT>
<CREATORS>
<PERSON ID="????" ROLE="AUTHOR">
<PREFIX/>
<FIRST_NAME/>
<MIDDLE_INITIALS/>
<LAST_NAME/>
<SUFFIX/>
<POSITION/>
<EMAIL_1/>
<EMAIL_2/>
<URL/>
<MOBILE_PHONE/>
<ADDRESS>
<DEPARTMENT/>
<ORGANISATION/>
<ADDRESS_1/>
<ADDRESS_2/>
<CITY/>
<ZIP/>
<REGION/>
<COUNTRY CODE="NONE">Other</COUNTRY>
<PHONE_1/>
<PHONE_2/>
<FAX_1/>
<FAX_2/>
</ADDRESS>
<FOOTNOTE/>
</PERSON>
</CREATORS>
<DATES>
<UP_TO_DATE>
<DATE DAY="" MONTH="" YEAR=""/>
</UP_TO_DATE>
<LAST_SEARCH>
<DATE DAY="" MONTH="" YEAR=""/>
</LAST_SEARCH>
<NEXT_STAGE>
<DATE DAY="" MONTH="" YEAR=""/>
</NEXT_STAGE>
<PROTOCOL_PUBLISHED ISSUE="" YEAR=""/>
<REVIEW_PUBLISHED ISSUE="" YEAR=""/>
<LAST_CITATION_ISSUE ISSUE="" YEAR=""/>
</DATES>
<WHATS_NEW/>
<HISTORY/>
<SOURCES_OF_SUPPORT>
<INTERNAL_SOURCES/>
<EXTERNAL_SOURCES/>
</SOURCES_OF_SUPPORT>
<MESH_TERMS VERIFIED="NO"/>
<KEYWORDS/>
</COVER_SHEET>
<MAIN_TEXT>
<SUMMARY>
<TITLE>[Summary title]</TITLE>
<SUMMARY_BODY>
<P>[Summary text]</P>
</SUMMARY_BODY>
</SUMMARY>
<ABSTRACT>
<ABS_BACKGROUND/>
<ABS_OBJECTIVES/>
<ABS_SEARCH_STRATEGY/>
<ABS_SELECTION_CRITERIA/>
<ABS_DATA_COLLECTION/>
<ABS_RESULTS/>
<ABS_CONCLUSIONS/>
</ABSTRACT>
<BODY>
<BACKGROUND>
<CONDITION/>
<INTERVENTION/>
<THEORY/>
<IMPORTANCE/>
</BACKGROUND>
<OBJECTIVES/>
<METHODS>
<SELECTION_CRITERIA>
<CRIT_STUDIES/>
<CRIT_PARTICIPANTS/>
<CRIT_INTERVENTIONS/>
<CRIT_OUTCOMES>
<CRIT_OUTCOMES_PRIMARY/>
<CRIT_OUTCOMES_SECONDARY/>
</CRIT_OUTCOMES>
</SELECTION_CRITERIA>
<SEARCH_METHODS>
<ELECTRONIC_SEARCHES/>
<OTHER_SEARCHES/>
</SEARCH_METHODS>
<DATA_COLLECTION>
<STUDY_SELECTION/>
<DATA_EXTRACTION/>
<QUALITY_ASSESSMENT/>
<EFFECT_MEASURES/>
<UNIT_OF_ANALYSIS/>
<MISSING_DATA/>
<HETEROGENEITY_ASSESSMENT/>
<BIAS_ASSESSMENT/>
<DATA_SYNTHESIS/>
<SUBGROUP_ANALYSIS/>
<SENSITIVITY_ANALYSIS/>
</DATA_COLLECTION>
</METHODS>
<RESULTS>
<STUDY_DESCRIPTION>
<SEARCH_RESULTS/>
<INCLUDED_STUDIES_DESCR/>
<EXCLUDED_STUDIES_DESCR/>
</STUDY_DESCRIPTION>
<STUDY_QUALITY>
<ALLOCATION/>
<BLINDING/>
<EXCLUSIONS/>
<SELECTIVE_REPORTING/>
<OTHER_BIAS_SOURCES/>
</STUDY_QUALITY>
<INTERVENTION_EFFECTS/>
</RESULTS>
<DISCUSSION>
<SUMMARY_OF_RESULTS/>
<APPLICABILITY_OF_FINDINGS/>
<QUALITY_OF_EVIDENCE/>
<POTENTIAL_BIASES/>
<AGREEMENT/>
</DISCUSSION>
<CONCLUSIONS>
<IMPLICATIONS_PRACTICE/>
<IMPLICATIONS_RESEARCH/>
</CONCLUSIONS>
</BODY>
<ACKNOWLEDGEMENTS/>
<CONFLICT_OF_INTEREST/>
<CONTRIBUTIONS/>
<PRO_REV_DIFF/>
<PUBLIC_NOTES/>
</MAIN_TEXT>
<STUDIES_AND_REFERENCES MODIFIED="2016-02-07 00:22:49 +0800" MODIFIED_BY="[Empty name]">
<STUDIES MODIFIED="2016-02-07 00:22:49 +0800" MODIFIED_BY="[Empty name]">
<INCLUDED_STUDIES MODIFIED="2016-02-07 00:22:49 +0800" MODIFIED_BY="[Empty name]">
<STUDY DATA_SOURCE="PUB" ID="STD-Lemon_x002c_-2007" MODIFIED="2016-02-07 00:21:20 +0800" MODIFIED_BY="[Empty name]" NAME="Lemon, 2007" YEAR="">
<REFERENCE PRIMARY="NO" TYPE="JOURNAL_ARTICLE">
<IDENTIFIERS/>
</REFERENCE>
<IDENTIFIERS/>
</STUDY>
<STUDY DATA_SOURCE="PUB" ID="STD-Macul_x00e9__x002c_-2005" MODIFIED="2016-02-07 00:20:56 +0800" MODIFIED_BY="[Empty name]" NAME="Macul�, 2005" YEAR="">
<REFERENCE PRIMARY="NO" TYPE="JOURNAL_ARTICLE">
<IDENTIFIERS/>
</REFERENCE>
<IDENTIFIERS/>
</STUDY>
<STUDY DATA_SOURCE="PUB" ID="STD-Meneghini_x002c_-2007" MODIFIED="2016-02-07 00:21:54 +0800" MODIFIED_BY="[Empty name]" NAME="Meneghini, 2007" YEAR="">
<REFERENCE PRIMARY="NO" TYPE="JOURNAL_ARTICLE">
<IDENTIFIERS/>
</REFERENCE>
<IDENTIFIERS/>
</STUDY>
<STUDY DATA_SOURCE="PUB" ID="STD-Moverley_x002c_-2014" MODIFIED="2016-02-07 00:22:09 +0800" MODIFIED_BY="[Empty name]" NAME="Moverley, 2014" YEAR="">
<REFERENCE PRIMARY="NO" TYPE="JOURNAL_ARTICLE">
<IDENTIFIERS/>
</REFERENCE>
<IDENTIFIERS/>
</STUDY>
<STUDY DATA_SOURCE="PUB" ID="STD-Pinsornsak_x002c_-2014" MODIFIED="2016-02-07 00:22:29 +0800" MODIFIED_BY="[Empty name]" NAME="Pinsornsak, 2014" YEAR="">
<REFERENCE PRIMARY="NO" TYPE="JOURNAL_ARTICLE">
<IDENTIFIERS/>
</REFERENCE>
<IDENTIFIERS/>
</STUDY>
<STUDY DATA_SOURCE="PUB" ID="STD-Seo_x002c_-2015" MODIFIED="2016-02-07 00:22:49 +0800" MODIFIED_BY="[Empty name]" NAME="Seo, 2015" YEAR="2015">
<REFERENCE PRIMARY="NO" TYPE="JOURNAL_ARTICLE">
<IDENTIFIERS/>
</REFERENCE>
<IDENTIFIERS/>
</STUDY>
<STUDY DATA_SOURCE="PUB" ID="STD-Tanaka_x002c_-2003" MODIFIED="2016-02-07 00:20:19 +0800" MODIFIED_BY="[Empty name]" NAME="Tanaka, 2003" YEAR="">
<REFERENCE PRIMARY="NO" TYPE="JOURNAL_ARTICLE">
<IDENTIFIERS/>
</REFERENCE>
<IDENTIFIERS/>
</STUDY>
</INCLUDED_STUDIES>
<EXCLUDED_STUDIES/>
<AWAITING_STUDIES/>
<ONGOING_STUDIES/>
</STUDIES>
<OTHER_REFERENCES>
<ADDITIONAL_REFERENCES/>
<OTHER_VERSIONS_REFERENCES/>
<PENDING_REFERENCES/>
</OTHER_REFERENCES>
</STUDIES_AND_REFERENCES>
<CHARACTERISTICS_OF_STUDIES MODIFIED="2016-02-07 00:22:49 +0800" MODIFIED_BY="[Empty name]">
<CHARACTERISTICS_OF_INCLUDED_STUDIES MODIFIED="2016-02-07 00:22:49 +0800" MODIFIED_BY="[Empty name]" SORT_BY="STUDY" USER_DEF_1_ENABLED="NO" USER_DEF_2_ENABLED="NO" USER_DEF_3_ENABLED="NO">
<INCLUDED_CHAR STUDY_ID="STD-Lemon_x002c_-2007">
<CHAR_METHODS/>
<CHAR_PARTICIPANTS/>
<CHAR_INTERVENTIONS/>
<CHAR_OUTCOMES/>
<CHAR_NOTES/>
</INCLUDED_CHAR>
<INCLUDED_CHAR STUDY_ID="STD-Macul_x00e9__x002c_-2005">
<CHAR_METHODS/>
<CHAR_PARTICIPANTS/>
<CHAR_INTERVENTIONS/>
<CHAR_OUTCOMES/>
<CHAR_NOTES/>
</INCLUDED_CHAR>
<INCLUDED_CHAR STUDY_ID="STD-Meneghini_x002c_-2007">
<CHAR_METHODS/>
<CHAR_PARTICIPANTS/>
<CHAR_INTERVENTIONS/>
<CHAR_OUTCOMES/>
<CHAR_NOTES/>
</INCLUDED_CHAR>
<INCLUDED_CHAR STUDY_ID="STD-Moverley_x002c_-2014">
<CHAR_METHODS/>
<CHAR_PARTICIPANTS/>
<CHAR_INTERVENTIONS/>
<CHAR_OUTCOMES/>
<CHAR_NOTES/>
</INCLUDED_CHAR>
<INCLUDED_CHAR STUDY_ID="STD-Pinsornsak_x002c_-2014">
<CHAR_METHODS/>
<CHAR_PARTICIPANTS/>
<CHAR_INTERVENTIONS/>
<CHAR_OUTCOMES/>
<CHAR_NOTES/>
</INCLUDED_CHAR>
<INCLUDED_CHAR STUDY_ID="STD-Seo_x002c_-2015">
<CHAR_METHODS/>
<CHAR_PARTICIPANTS/>
<CHAR_INTERVENTIONS/>
<CHAR_OUTCOMES/>
<CHAR_NOTES/>
</INCLUDED_CHAR>
<INCLUDED_CHAR STUDY_ID="STD-Tanaka_x002c_-2003">
<CHAR_METHODS/>
<CHAR_PARTICIPANTS/>
<CHAR_INTERVENTIONS/>
<CHAR_OUTCOMES/>
<CHAR_NOTES/>
</INCLUDED_CHAR>
<FOOTNOTES/>
</CHARACTERISTICS_OF_INCLUDED_STUDIES>
<CHARACTERISTICS_OF_EXCLUDED_STUDIES SORT_BY="STUDY">
<FOOTNOTES/>
</CHARACTERISTICS_OF_EXCLUDED_STUDIES>
<CHARACTERISTICS_OF_AWAITING_STUDIES SORT_BY="STUDY" USER_DEF_1_ENABLED="NO" USER_DEF_2_ENABLED="NO" USER_DEF_3_ENABLED="NO">
<FOOTNOTES/>
</CHARACTERISTICS_OF_AWAITING_STUDIES>
<CHARACTERISTICS_OF_ONGOING_STUDIES SORT_BY="STUDY" USER_DEF_1_ENABLED="NO" USER_DEF_2_ENABLED="NO" USER_DEF_3_ENABLED="NO">
<FOOTNOTES/>
</CHARACTERISTICS_OF_ONGOING_STUDIES>
</CHARACTERISTICS_OF_STUDIES>
<QUALITY_ITEMS MODIFIED="2016-02-07 00:22:49 +0800" MODIFIED_BY="[Empty name]">
<QUALITY_ITEM CORE_ITEM="YES" ID="QIT-01" LEVEL="STUDY" MODIFIED="2016-02-07 00:22:49 +0800" MODIFIED_BY="[Empty name]" NO="1">
<NAME>Random sequence generation (selection bias)</NAME>
<DESCRIPTION>
<P>Selection bias (biased allocation to interventions) due to inadequate generation of a randomised sequence</P>
</DESCRIPTION>
<QUALITY_ITEM_DATA>
<QUALITY_ITEM_DATA_ENTRY RESULT="UNKNOWN" STUDY_ID="STD-Lemon_x002c_-2007">
<DESCRIPTION/>
</QUALITY_ITEM_DATA_ENTRY>
<QUALITY_ITEM_DATA_ENTRY RESULT="UNKNOWN" STUDY_ID="STD-Macul_x00e9__x002c_-2005">
<DESCRIPTION/>
</QUALITY_ITEM_DATA_ENTRY>
<QUALITY_ITEM_DATA_ENTRY RESULT="UNKNOWN" STUDY_ID="STD-Meneghini_x002c_-2007">
<DESCRIPTION/>
</QUALITY_ITEM_DATA_ENTRY>
<QUALITY_ITEM_DATA_ENTRY RESULT="UNKNOWN" STUDY_ID="STD-Moverley_x002c_-2014">
<DESCRIPTION/>
</QUALITY_ITEM_DATA_ENTRY>
<QUALITY_ITEM_DATA_ENTRY RESULT="UNKNOWN" STUDY_ID="STD-Pinsornsak_x002c_-2014">
<DESCRIPTION/>
</QUALITY_ITEM_DATA_ENTRY>
<QUALITY_ITEM_DATA_ENTRY RESULT="UNKNOWN" STUDY_ID="STD-Seo_x002c_-2015">
<DESCRIPTION/>
</QUALITY_ITEM_DATA_ENTRY>
<QUALITY_ITEM_DATA_ENTRY RESULT="UNKNOWN" STUDY_ID="STD-Tanaka_x002c_-2003">
<DESCRIPTION/>
</QUALITY_ITEM_DATA_ENTRY>
</QUALITY_ITEM_DATA>
</QUALITY_ITEM>
<QUALITY_ITEM CORE_ITEM="YES" ID="QIT-02" LEVEL="STUDY" MODIFIED="2016-02-07 00:22:49 +0800" MODIFIED_BY="[Empty name]" NO="2">
<NAME>Allocation concealment (selection bias)</NAME>
<DESCRIPTION>
<P>Selection bias (biased allocation to interventions) due to inadequate concealment of allocations prior to assignment</P>
</DESCRIPTION>
<QUALITY_ITEM_DATA>
<QUALITY_ITEM_DATA_ENTRY RESULT="UNKNOWN" STUDY_ID="STD-Lemon_x002c_-2007">
<DESCRIPTION/>
</QUALITY_ITEM_DATA_ENTRY>
<QUALITY_ITEM_DATA_ENTRY RESULT="UNKNOWN" STUDY_ID="STD-Macul_x00e9__x002c_-2005">
<DESCRIPTION/>
</QUALITY_ITEM_DATA_ENTRY>
<QUALITY_ITEM_DATA_ENTRY RESULT="UNKNOWN" STUDY_ID="STD-Meneghini_x002c_-2007">
<DESCRIPTION/>
</QUALITY_ITEM_DATA_ENTRY>
<QUALITY_ITEM_DATA_ENTRY RESULT="UNKNOWN" STUDY_ID="STD-Moverley_x002c_-2014">
<DESCRIPTION/>
</QUALITY_ITEM_DATA_ENTRY>
<QUALITY_ITEM_DATA_ENTRY RESULT="UNKNOWN" STUDY_ID="STD-Pinsornsak_x002c_-2014">
<DESCRIPTION/>
</QUALITY_ITEM_DATA_ENTRY>
<QUALITY_ITEM_DATA_ENTRY RESULT="UNKNOWN" STUDY_ID="STD-Seo_x002c_-2015">
<DESCRIPTION/>
</QUALITY_ITEM_DATA_ENTRY>
<QUALITY_ITEM_DATA_ENTRY RESULT="UNKNOWN" STUDY_ID="STD-Tanaka_x002c_-2003">
<DESCRIPTION/>
</QUALITY_ITEM_DATA_ENTRY>
</QUALITY_ITEM_DATA>
</QUALITY_ITEM>
<QUALITY_ITEM CORE_ITEM="YES" ID="QIT-03" LEVEL="GROUP" MODIFIED="2016-02-07 00:22:49 +0800" MODIFIED_BY="[Empty name]" NO="3">
<NAME>Blinding of participants and personnel (performance bias)</NAME>
<DESCRIPTION>
<P>Performance bias due to knowledge of the allocated interventions by participants and personnel during the study</P>
</DESCRIPTION>
<QUALITY_ITEM_DATA_ENTRY_GROUP ID="QIG-03.01" NO="1">
<NAME>All outcomes</NAME>
</QUALITY_ITEM_DATA_ENTRY_GROUP>
<QUALITY_ITEM_DATA>
<QUALITY_ITEM_DATA_ENTRY GROUP_ID="QIG-03.01" RESULT="UNKNOWN" STUDY_ID="STD-Lemon_x002c_-2007">
<DESCRIPTION/>
</QUALITY_ITEM_DATA_ENTRY>
<QUALITY_ITEM_DATA_ENTRY GROUP_ID="QIG-03.01" RESULT="UNKNOWN" STUDY_ID="STD-Macul_x00e9__x002c_-2005">
<DESCRIPTION/>
</QUALITY_ITEM_DATA_ENTRY>
<QUALITY_ITEM_DATA_ENTRY GROUP_ID="QIG-03.01" RESULT="UNKNOWN" STUDY_ID="STD-Meneghini_x002c_-2007">
<DESCRIPTION/>
</QUALITY_ITEM_DATA_ENTRY>
<QUALITY_ITEM_DATA_ENTRY GROUP_ID="QIG-03.01" RESULT="UNKNOWN" STUDY_ID="STD-Moverley_x002c_-2014">
<DESCRIPTION/>
</QUALITY_ITEM_DATA_ENTRY>
<QUALITY_ITEM_DATA_ENTRY GROUP_ID="QIG-03.01" RESULT="UNKNOWN" STUDY_ID="STD-Pinsornsak_x002c_-2014">
<DESCRIPTION/>
</QUALITY_ITEM_DATA_ENTRY>
<QUALITY_ITEM_DATA_ENTRY GROUP_ID="QIG-03.01" RESULT="UNKNOWN" STUDY_ID="STD-Seo_x002c_-2015">
<DESCRIPTION/>
</QUALITY_ITEM_DATA_ENTRY>
<QUALITY_ITEM_DATA_ENTRY GROUP_ID="QIG-03.01" RESULT="UNKNOWN" STUDY_ID="STD-Tanaka_x002c_-2003">
<DESCRIPTION/>
</QUALITY_ITEM_DATA_ENTRY>
</QUALITY_ITEM_DATA>
</QUALITY_ITEM>
<QUALITY_ITEM CORE_ITEM="YES" ID="QIT-04" LEVEL="GROUP" MODIFIED="2016-02-07 00:22:49 +0800" MODIFIED_BY="[Empty name]" NO="4">
<NAME>Blinding of outcome assessment (detection bias)</NAME>
<DESCRIPTION>
<P>Detection bias due to knowledge of the allocated interventions by outcome assessors</P>
</DESCRIPTION>
<QUALITY_ITEM_DATA_ENTRY_GROUP ID="QIG-04.01" NO="1">
<NAME>All outcomes</NAME>
</QUALITY_ITEM_DATA_ENTRY_GROUP>
<QUALITY_ITEM_DATA>
<QUALITY_ITEM_DATA_ENTRY GROUP_ID="QIG-04.01" RESULT="UNKNOWN" STUDY_ID="STD-Lemon_x002c_-2007">
<DESCRIPTION/>
</QUALITY_ITEM_DATA_ENTRY>
<QUALITY_ITEM_DATA_ENTRY GROUP_ID="QIG-04.01" RESULT="UNKNOWN" STUDY_ID="STD-Macul_x00e9__x002c_-2005">
<DESCRIPTION/>
</QUALITY_ITEM_DATA_ENTRY>
<QUALITY_ITEM_DATA_ENTRY GROUP_ID="QIG-04.01" RESULT="UNKNOWN" STUDY_ID="STD-Meneghini_x002c_-2007">
<DESCRIPTION/>
</QUALITY_ITEM_DATA_ENTRY>
<QUALITY_ITEM_DATA_ENTRY GROUP_ID="QIG-04.01" RESULT="UNKNOWN" STUDY_ID="STD-Moverley_x002c_-2014">
<DESCRIPTION/>
</QUALITY_ITEM_DATA_ENTRY>
<QUALITY_ITEM_DATA_ENTRY GROUP_ID="QIG-04.01" RESULT="UNKNOWN" STUDY_ID="STD-Pinsornsak_x002c_-2014">
<DESCRIPTION/>
</QUALITY_ITEM_DATA_ENTRY>
<QUALITY_ITEM_DATA_ENTRY GROUP_ID="QIG-04.01" RESULT="UNKNOWN" STUDY_ID="STD-Seo_x002c_-2015">
<DESCRIPTION/>
</QUALITY_ITEM_DATA_ENTRY>
<QUALITY_ITEM_DATA_ENTRY GROUP_ID="QIG-04.01" RESULT="UNKNOWN" STUDY_ID="STD-Tanaka_x002c_-2003">
<DESCRIPTION/>
</QUALITY_ITEM_DATA_ENTRY>
</QUALITY_ITEM_DATA>
</QUALITY_ITEM>
<QUALITY_ITEM CORE_ITEM="YES" ID="QIT-05" LEVEL="GROUP" MODIFIED="2016-02-07 00:22:49 +0800" MODIFIED_BY="[Empty name]" NO="5">
<NAME>Incomplete outcome data (attrition bias)</NAME>
<DESCRIPTION>
<P>Attrition bias due to amount, nature or handling of incomplete outcome data</P>
</DESCRIPTION>
<QUALITY_ITEM_DATA_ENTRY_GROUP ID="QIG-05.01" NO="1">
<NAME>All outcomes</NAME>
</QUALITY_ITEM_DATA_ENTRY_GROUP>
<QUALITY_ITEM_DATA>
<QUALITY_ITEM_DATA_ENTRY GROUP_ID="QIG-05.01" RESULT="UNKNOWN" STUDY_ID="STD-Lemon_x002c_-2007">
<DESCRIPTION/>
</QUALITY_ITEM_DATA_ENTRY>
<QUALITY_ITEM_DATA_ENTRY GROUP_ID="QIG-05.01" RESULT="UNKNOWN" STUDY_ID="STD-Macul_x00e9__x002c_-2005">
<DESCRIPTION/>
</QUALITY_ITEM_DATA_ENTRY>
<QUALITY_ITEM_DATA_ENTRY GROUP_ID="QIG-05.01" RESULT="UNKNOWN" STUDY_ID="STD-Meneghini_x002c_-2007">
<DESCRIPTION/>
</QUALITY_ITEM_DATA_ENTRY>
<QUALITY_ITEM_DATA_ENTRY GROUP_ID="QIG-05.01" RESULT="UNKNOWN" STUDY_ID="STD-Moverley_x002c_-2014">
<DESCRIPTION/>
</QUALITY_ITEM_DATA_ENTRY>
<QUALITY_ITEM_DATA_ENTRY GROUP_ID="QIG-05.01" RESULT="UNKNOWN" STUDY_ID="STD-Pinsornsak_x002c_-2014">
<DESCRIPTION/>
</QUALITY_ITEM_DATA_ENTRY>
<QUALITY_ITEM_DATA_ENTRY GROUP_ID="QIG-05.01" RESULT="UNKNOWN" STUDY_ID="STD-Seo_x002c_-2015">
<DESCRIPTION/>
</QUALITY_ITEM_DATA_ENTRY>
<QUALITY_ITEM_DATA_ENTRY GROUP_ID="QIG-05.01" RESULT="UNKNOWN" STUDY_ID="STD-Tanaka_x002c_-2003">
<DESCRIPTION/>
</QUALITY_ITEM_DATA_ENTRY>
</QUALITY_ITEM_DATA>
</QUALITY_ITEM>
<QUALITY_ITEM CORE_ITEM="YES" ID="QIT-06" LEVEL="STUDY" MODIFIED="2016-02-07 00:22:49 +0800" MODIFIED_BY="[Empty name]" NO="6">
<NAME>Selective reporting (reporting bias)</NAME>
<DESCRIPTION>
<P>Reporting bias due to selective outcome reporting</P>
</DESCRIPTION>
<QUALITY_ITEM_DATA>
<QUALITY_ITEM_DATA_ENTRY RESULT="UNKNOWN" STUDY_ID="STD-Lemon_x002c_-2007">
<DESCRIPTION/>
</QUALITY_ITEM_DATA_ENTRY>
<QUALITY_ITEM_DATA_ENTRY RESULT="UNKNOWN" STUDY_ID="STD-Macul_x00e9__x002c_-2005">
<DESCRIPTION/>
</QUALITY_ITEM_DATA_ENTRY>
<QUALITY_ITEM_DATA_ENTRY RESULT="UNKNOWN" STUDY_ID="STD-Meneghini_x002c_-2007">
<DESCRIPTION/>
</QUALITY_ITEM_DATA_ENTRY>
<QUALITY_ITEM_DATA_ENTRY RESULT="UNKNOWN" STUDY_ID="STD-Moverley_x002c_-2014">
<DESCRIPTION/>
</QUALITY_ITEM_DATA_ENTRY>
<QUALITY_ITEM_DATA_ENTRY RESULT="UNKNOWN" STUDY_ID="STD-Pinsornsak_x002c_-2014">
<DESCRIPTION/>
</QUALITY_ITEM_DATA_ENTRY>
<QUALITY_ITEM_DATA_ENTRY RESULT="UNKNOWN" STUDY_ID="STD-Seo_x002c_-2015">
<DESCRIPTION/>
</QUALITY_ITEM_DATA_ENTRY>
<QUALITY_ITEM_DATA_ENTRY RESULT="UNKNOWN" STUDY_ID="STD-Tanaka_x002c_-2003">
<DESCRIPTION/>
</QUALITY_ITEM_DATA_ENTRY>
</QUALITY_ITEM_DATA>
</QUALITY_ITEM>
<QUALITY_ITEM CORE_ITEM="YES" ID="QIT-07" LEVEL="STUDY" MODIFIED="2016-02-07 00:22:49 +0800" MODIFIED_BY="[Empty name]" NO="7">
<NAME>Other bias</NAME>
<DESCRIPTION>
<P>Bias due to problems not covered elsewhere in the table</P>
</DESCRIPTION>
<QUALITY_ITEM_DATA>
<QUALITY_ITEM_DATA_ENTRY RESULT="UNKNOWN" STUDY_ID="STD-Lemon_x002c_-2007">
<DESCRIPTION/>
</QUALITY_ITEM_DATA_ENTRY>
<QUALITY_ITEM_DATA_ENTRY RESULT="UNKNOWN" STUDY_ID="STD-Macul_x00e9__x002c_-2005">
<DESCRIPTION/>
</QUALITY_ITEM_DATA_ENTRY>
<QUALITY_ITEM_DATA_ENTRY RESULT="UNKNOWN" STUDY_ID="STD-Meneghini_x002c_-2007">
<DESCRIPTION/>
</QUALITY_ITEM_DATA_ENTRY>
<QUALITY_ITEM_DATA_ENTRY RESULT="UNKNOWN" STUDY_ID="STD-Moverley_x002c_-2014">
<DESCRIPTION/>
</QUALITY_ITEM_DATA_ENTRY>
<QUALITY_ITEM_DATA_ENTRY RESULT="UNKNOWN" STUDY_ID="STD-Pinsornsak_x002c_-2014">
<DESCRIPTION/>
</QUALITY_ITEM_DATA_ENTRY>
<QUALITY_ITEM_DATA_ENTRY RESULT="UNKNOWN" STUDY_ID="STD-Seo_x002c_-2015">
<DESCRIPTION/>
</QUALITY_ITEM_DATA_ENTRY>
<QUALITY_ITEM_DATA_ENTRY RESULT="UNKNOWN" STUDY_ID="STD-Tanaka_x002c_-2003">
<DESCRIPTION/>
</QUALITY_ITEM_DATA_ENTRY>
</QUALITY_ITEM_DATA>
</QUALITY_ITEM>
</QUALITY_ITEMS>
<SOF_TABLES/>
<ADDITIONAL_TABLES/>
<ANALYSES_AND_DATA CALCULATED_DATA="YES" MODIFIED="2016-09-05 11:12:48 +0800" MODIFIED_BY="[Empty name]">
<COMPARISON ID="CMP-002" MODIFIED="2016-09-05 11:12:48 +0800" MODIFIED_BY="[Empty name]" NO="2">
<NAME>Pain</NAME>
<DICH_OUTCOME CHI2="2.1588326646445686" CI_END="4.726451958877581" CI_START="0.951519877531054" CI_STUDY="95" CI_TOTAL="95" DF="2" EFFECT_MEASURE="OR" EFFECT_SIZE="2.120686914437774" ESTIMABLE="YES" EVENTS_1="44" EVENTS_2="32" I2="7.357340253637439" I2_Q="0.0" ID="CMP-002.01" LOG_CI_END="0.6745352479484147" LOG_CI_START="-0.021582134742299513" LOG_EFFECT_SIZE="0.3264765566030576" METHOD="MH" MODIFIED="2016-09-05 11:07:54 +0800" MODIFIED_BY="[Empty name]" NO="1" P_CHI2="0.3397940171652557" P_Q="1.0" P_Z="0.06599874941022874" Q="0.0" RANDOM="YES" SCALE="100.0" SORT_BY="STUDY" STUDIES="3" SUBGROUPS="NO" SUBGROUP_TEST="YES" SWAP_EVENTS="NO" TAU2="0.03760453419586037" TOTALS="YES" TOTAL_1="133" TOTAL_2="132" WEIGHT="100.0" Z="1.8384321628783284">
<NAME>2&#26376;</NAME>
<GROUP_LABEL_1>IPFP-R</GROUP_LABEL_1>
<GROUP_LABEL_2>IPFP-P</GROUP_LABEL_2>
<GRAPH_LABEL_1>Favours IPFP-R</GRAPH_LABEL_1>
<GRAPH_LABEL_2>Favours IPFP-P</GRAPH_LABEL_2>
<DICH_DATA CI_END="4.69863757556962" CI_START="0.43880835949916336" EFFECT_SIZE="1.435897435897436" ESTIMABLE="YES" EVENTS_1="28" EVENTS_2="26" LOG_CI_END="0.6719719474701822" LOG_CI_START="-0.35772510751077974" LOG_EFFECT_SIZE="0.15712341997970122" MODIFIED="2016-02-26 11:06:53 +0800" MODIFIED_BY="[Empty name]" ORDER="12" O_E="0.0" SE="0.6048491471784438" STUDY_ID="STD-Macul_x00e9__x002c_-2005" TOTAL_1="34" TOTAL_2="34" VAR="0.3658424908424909" WEIGHT="41.443234563863655"/>
<DICH_DATA CI_END="6.484044836858424" CI_START="0.2877148853032382" EFFECT_SIZE="1.3658536585365855" ESTIMABLE="YES" EVENTS_1="4" EVENTS_2="3" LOG_CI_END="0.8118460093123309" LOG_CI_START="-0.541037668739401" LOG_EFFECT_SIZE="0.13540417028646495" MODIFIED="2016-02-26 11:06:53 +0800" MODIFIED_BY="[Empty name]" ORDER="8" O_E="0.0" SE="0.7946905693697995" STUDY_ID="STD-Pinsornsak_x002c_-2014" TOTAL_1="45" TOTAL_2="45" VAR="0.6315331010452961" WEIGHT="24.987609143717403"/>
<DICH_DATA CI_END="18.00497070277629" CI_START="1.2594153767745229" EFFECT_SIZE="4.761904761904762" ESTIMABLE="YES" EVENTS_1="12" EVENTS_2="3" LOG_CI_END="1.2553924190351051" LOG_CI_START="0.1001689914970564" LOG_EFFECT_SIZE="0.6777807052660807" MODIFIED="2016-02-26 11:06:53 +0800" MODIFIED_BY="[Empty name]" ORDER="18" O_E="0.0" SE="0.6785839597840421" STUDY_ID="STD-Tanaka_x002c_-2003" TOTAL_1="54" TOTAL_2="53" VAR="0.4604761904761905" WEIGHT="33.569156292418945"/>
</DICH_OUTCOME>
<DICH_OUTCOME CHI2="7.790028399401006" CI_END="23.803021737129363" CI_START="0.9055085303814816" CI_STUDY="95" CI_TOTAL="95" DF="2" EFFECT_MEASURE="OR" EFFECT_SIZE="4.642611251421604" ESTIMABLE="YES" EVENTS_1="113" EVENTS_2="164" I2="74.32615264722546" I2_Q="0.0" ID="CMP-002.03" LOG_CI_END="1.3766320932102651" LOG_CI_START="-0.04310745404108148" LOG_EFFECT_SIZE="0.6667623195845919" METHOD="MH" MODIFIED="2016-03-25 19:57:38 +0800" MODIFIED_BY="[Empty name]" NO="3" P_CHI2="0.020343119930113507" P_Q="1.0" P_Z="0.06562984153006259" Q="0.0" RANDOM="YES" SCALE="100.0" SORT_BY="STUDY" STUDIES="3" SUBGROUPS="NO" SUBGROUP_TEST="YES" SWAP_EVENTS="NO" TAU2="1.4405354508756842" TOTALS="YES" TOTAL_1="384" TOTAL_2="868" WEIGHT="100.0" Z="1.8409434817311996">
<NAME>&gt;12&#26376;</NAME>
<GROUP_LABEL_1>IPFP-R</GROUP_LABEL_1>
<GROUP_LABEL_2>IPFP-P</GROUP_LABEL_2>
<GRAPH_LABEL_1>Favours [experimental]</GRAPH_LABEL_1>
<GRAPH_LABEL_2>Favours [control]</GRAPH_LABEL_2>
<DICH_DATA CI_END="2.384455599824419" CI_START="1.2997721113265879" EFFECT_SIZE="1.760468372152221" ESTIMABLE="YES" EVENTS_1="91" EVENTS_2="162" LOG_CI_END="0.3773892399882637" LOG_CI_START="0.11386721425367939" LOG_EFFECT_SIZE="0.24562822712097154" MODIFIED="2016-02-26 11:07:27 +0800" MODIFIED_BY="[Empty name]" ORDER="10" O_E="0.0" SE="0.15479414237156014" STUDY_ID="STD-Meneghini_x002c_-2007" TOTAL_1="285" TOTAL_2="770" VAR="0.023961226512546827" WEIGHT="47.49021908773023"/>
<DICH_DATA CI_END="149.40456512092368" CI_START="0.37590417175340507" EFFECT_SIZE="7.4941176470588236" ESTIMABLE="YES" EVENTS_1="3" EVENTS_2="0" LOG_CI_END="2.1743638677373207" LOG_CI_START="-0.42492285449520534" LOG_EFFECT_SIZE="0.8747205066210577" MODIFIED="2016-02-26 11:07:27 +0800" MODIFIED_BY="[Empty name]" ORDER="8" O_E="0.0" SE="1.526833887316172" STUDY_ID="STD-Pinsornsak_x002c_-2014" TOTAL_1="45" TOTAL_2="45" VAR="2.3312217194570133" WEIGHT="18.43948719961877"/>
<DICH_DATA CI_END="63.242493866449365" CI_START="3.0299990111428765" EFFECT_SIZE="13.842857142857143" ESTIMABLE="YES" EVENTS_1="19" EVENTS_2="2" LOG_CI_END="1.8010089873051218" LOG_CI_START="0.48144248676789503" LOG_EFFECT_SIZE="1.1412257370365084" MODIFIED="2016-02-26 11:07:27 +0800" MODIFIED_BY="[Empty name]" ORDER="18" O_E="0.0" SE="0.7751198943750908" STUDY_ID="STD-Tanaka_x002c_-2003" TOTAL_1="54" TOTAL_2="53" VAR="0.6008108506560519" WEIGHT="34.070293712651"/>
</DICH_OUTCOME>
</COMPARISON>
<COMPARISON ID="CMP-004" MODIFIED="2016-09-05 11:11:58 +0800" MODIFIED_BY="[Empty name]" NO="4">
<NAME>Change of LT</NAME>
<CONT_OUTCOME CHI2="39.62724208061468" CI_END="0.36088381197323594" CI_START="-0.1499397236000893" CI_STUDY="95" CI_TOTAL="95" DF="5" EFFECT_MEASURE="SMD" EFFECT_SIZE="0.10547204418657333" ESTIMABLE="YES" I2="87.38241740409697" I2_Q="83.24796529208335" ID="CMP-004.02" MODIFIED="2016-09-05 11:11:58 +0800" MODIFIED_BY="[Empty name]" NO="2" P_CHI2="1.7754683478976574E-7" P_Q="0.0025557181204740598" P_Z="0.41830509472950816" Q="11.938848234685437" RANDOM="YES" SCALE="3.81" SORT_BY="STUDY" STUDIES="3" SUBGROUPS="YES" SUBGROUP_TEST="YES" TAU2="0.3610711589582664" TOTALS="SUB" TOTAL_1="244" TOTAL_2="250" UNITS="" WEIGHT="300.0" Z="0.8093652448863232">
<NAME>Change of LT</NAME>
<GROUP_LABEL_1>IPFP-R</GROUP_LABEL_1>
<GROUP_LABEL_2>IPFP-P</GROUP_LABEL_2>
<GRAPH_LABEL_1>Favours IPFP-R</GRAPH_LABEL_1>
<GRAPH_LABEL_2>Favours IPFP-P</GRAPH_LABEL_2>
<CONT_SUBGROUP CHI2="0.38060432351663187" CI_END="0.14844023410420396" CI_START="-0.447096071358548" DF="1" EFFECT_SIZE="-0.149327918627172" ESTIMABLE="YES" I2="0.0" ID="CMP-004.02.01" MODIFIED="2016-02-07 01:01:44 +0800" MODIFIED_BY="[Empty name]" NO="1" P_CHI2="0.5372803120415212" P_Z="0.3256549761582035" STUDIES="2" TAU2="0.0" TOTAL_1="87" TOTAL_2="87" WEIGHT="100.0" Z="0.9829034425303921">
<NAME>1~2 m</NAME>
<CONT_DATA CI_END="0.44271512002031177" CI_START="-0.5080744189625609" EFFECT_SIZE="-0.03267964947112457" ESTIMABLE="YES" MEAN_1="3.52" MEAN_2="3.54" MODIFIED="2016-02-07 01:01:05 +0800" MODIFIED_BY="[Empty name]" ORDER="3" SD_1="0.6" SD_2="0.61" SE="0.24255280874612473" STUDY_ID="STD-Macul_x00e9__x002c_-2005" TOTAL_1="34" TOTAL_2="34" WEIGHT="39.23265463318134"/>
<CONT_DATA CI_END="0.15734373702090088" CI_START="-0.6066206431974523" EFFECT_SIZE="-0.22463845308827574" ESTIMABLE="YES" MEAN_1="-0.1" MEAN_2="0.1" MODIFIED="2016-02-07 01:01:05 +0800" MODIFIED_BY="[Empty name]" ORDER="6" SD_1="1.0" SD_2="0.75" SE="0.19489245369925334" STUDY_ID="STD-Tanaka_x002c_-2003" TOTAL_1="53" TOTAL_2="53" WEIGHT="60.76734536681865"/>
</CONT_SUBGROUP>
<CONT_SUBGROUP CHI2="7.252513991085639" CI_END="1.28222057938883" CI_START="-0.5374454213506911" DF="1" EFFECT_SIZE="0.3723875790190694" ESTIMABLE="YES" I2="86.21167775437398" ID="CMP-004.02.02" MODIFIED="2016-02-07 01:01:56 +0800" MODIFIED_BY="[Empty name]" NO="2" P_CHI2="0.007080208358270723" P_Z="0.4224384213562483" STUDIES="2" TAU2="0.3715557216909563" TOTAL_1="69" TOTAL_2="72" WEIGHT="100.0" Z="0.8021980329036411">
<NAME>6~12 m</NAME>
<CONT_DATA CI_END="1.317112013277696" CI_START="0.3572376760137164" EFFECT_SIZE="0.8371748446457061" ESTIMABLE="YES" MEAN_1="1.8" MEAN_2="-0.232" MODIFIED="2016-02-07 01:01:05 +0800" MODIFIED_BY="[Empty name]" ORDER="81" SD_1="2.88" SD_2="1.856" SE="0.24487040191435805" STUDY_ID="STD-Lemon_x002c_-2007" TOTAL_1="35" TOTAL_2="38" WEIGHT="49.93775808836611"/>
<CONT_DATA CI_END="0.38437962536280496" CI_START="-0.5668675361414988" EFFECT_SIZE="-0.09124395538934689" ESTIMABLE="YES" MEAN_1="3.52" MEAN_2="3.58" MODIFIED="2016-02-07 01:01:05 +0800" MODIFIED_BY="[Empty name]" ORDER="3" SD_1="0.64" SD_2="0.66" SE="0.24266955133043766" STUDY_ID="STD-Macul_x00e9__x002c_-2005" TOTAL_1="34" TOTAL_2="34" WEIGHT="50.06224191163388"/>
</CONT_SUBGROUP>
<CONT_SUBGROUP CHI2="3.5160949598100997" CI_END="1.5960067559645175" CI_START="0.409816124603424" DF="1" EFFECT_SIZE="1.0029114402839707" ESTIMABLE="YES" I2="71.55935742833267" ID="CMP-004.02.06" MODIFIED="2016-02-07 01:02:09 +0800" MODIFIED_BY="[Empty name]" NO="6" P_CHI2="0.060775618897110695" P_Z="9.188700842120474E-4" STUDIES="2" TAU2="0.13120312382695476" TOTAL_1="88" TOTAL_2="91" WEIGHT="100.0" Z="3.3142570016495054">
<NAME>&gt; 2y</NAME>
<CONT_DATA CI_END="1.1632917410727799" CI_START="0.21653885726607752" EFFECT_SIZE="0.6899152991694287" ESTIMABLE="YES" MEAN_1="1.99" MEAN_2="-0.232" MODIFIED="2016-02-07 01:01:05 +0800" MODIFIED_BY="[Empty name]" ORDER="81" SD_1="3.07" SD_2="3.29" SE="0.2415230308502014" STUDY_ID="STD-Lemon_x002c_-2007" TOTAL_1="35" TOTAL_2="38" WEIGHT="48.31254916442045"/>
<CONT_DATA CI_END="1.7156428062479778" CI_START="0.8752985590358342" EFFECT_SIZE="1.295470682641906" ESTIMABLE="YES" MEAN_1="6.6" MEAN_2="3.9" MODIFIED="2016-02-07 01:01:05 +0800" MODIFIED_BY="[Empty name]" ORDER="6" SD_1="2.75" SD_2="1.0" SE="0.2143774716884269" STUDY_ID="STD-Tanaka_x002c_-2003" TOTAL_1="53" TOTAL_2="53" WEIGHT="51.68745083557955"/>
</CONT_SUBGROUP>
</CONT_OUTCOME>
</COMPARISON>
</ANALYSES_AND_DATA>
<FIGURES MODIFIED="2016-09-05 11:12:48 +0800" MODIFIED_BY="[Empty name]">
<FIGURE FILENAME="Forest plot.png" FILE_TYPE="PNG" ID="FIG-01" MODIFIED="2016-09-05 11:11:59 +0800" MODIFIED_BY="[Empty name]" NO="1" REF_ID="CMP-004.02" SETTINGS="SHOW_RAW_DATA_COLUMNS:YES;SHOW_ROB_TABLE:NO;SHOW_EFFECT_SIZE_COLUMN:YES;SHOW_WEIGHT_COLUMN:YES;SHOW_MORE_DECIMALS:NO;" SHORT_VERSION_FIGURE="YES" TYPE="FOREST_PLOT">
<CAPTION>
<P>Forest plot of comparison: 4 Change of LT, outcome: 4.2 Change of LT.</P>
</CAPTION>
<FILE>iVBORw0KGgoAAAANSUhEUgAAAzsAAAGgCAMAAAC6z4m0AAADAFBMVEUAAADAAAAAwAAAAMDg4ADA
AMAAwMD/gADAwMD/gICA/4CAgP/g4OBAAAAAQAAAAECAgID///8AAAALCwsWFhYhISEsLCw3NzdC
QkJNTU1YWFhjY2Nubm55eXmEhISPj4+ampqlpaWwsLC7u7vGxsbR0dHc3Nzn5+cAAAAAADMAAGYA
AJkAAMwAAP8AMwAAMzMAM2YAM5kAM8wAM/8AZgAAZjMAZmYAZpkAZswAZv8AmQAAmTMAmWYAmZkA
mcwAmf8AzAAAzDMAzGYAzJkAzMwAzP8A/wAA/zMA/2YA/5kA/8wA//8zAAAzADMzAGYzAJkzAMwz
AP8zMwAzMzMzM2YzM5kzM8wzM/8zZgAzZjMzZmYzZpkzZswzZv8zmQAzmTMzmWYzmZkzmcwzmf8z
zAAzzDMzzGYzzJkzzMwzzP8z/wAz/zMz/2Yz/5kz/8wz//9mAABmADNmAGZmAJlmAMxmAP9mMwBm
MzNmM2ZmM5lmM8xmM/9mZgBmZjNmZmZmZplmZsxmZv9mmQBmmTNmmWZmmZlmmcxmmf9mzABmzDNm
zGZmzJlmzMxmzP9m/wBm/zNm/2Zm/5lm/8xm//+ZAACZADOZAGaZAJmZAMyZAP+ZMwCZMzOZM2aZ
M5mZM8yZM/+ZZgCZZjOZZmaZZpmZZsyZZv+ZmQCZmTOZmWaZmZmZmcyZmf+ZzACZzDOZzGaZzJmZ
zMyZzP+Z/wCZ/zOZ/2aZ/5mZ/8yZ///MAADMADPMAGbMAJnMAMzMAP/MMwDMMzPMM2bMM5nMM8zM
M//MZgDMZjPMZmbMZpnMZszMZv/MmQDMmTPMmWbMmZnMmczMmf/MzADMzDPMzGbMzJnMzMzMzP/M
/wDM/zPM/2bM/5nM/8zM////AAD/ADP/AGb/AJn/AMz/AP//MwD/MzP/M2b/M5n/M8z/M///ZgD/
ZjP/Zmb/Zpn/Zsz/Zv//mQD/mTP/mWb/mZn/mcz/mf//zAD/zDP/zGb/zJn/zMz/zP///wD//zP/
/2b//5n//8z///9BjlLGAABBF0lEQVR42u19C3Acx3nmvwB2FrMLAttLrChQok0QtO7sO8lniuYD
DzlaKKJsOqWKT2en7DxkV+qs3JVLlyqfLlYlZasulbJ88V1dSkls5lKyorJzZSUXSZF8cpnASQYW
ElckdOfYSUkCCFCUSEkgtgEQi8XuAtjreffsPHZm3wD+j8ROz0zP/3f39Nf990z/0wECCASiArRh
ESAQyB0EArmDQCB3EAjkDgKB4NAutn4aE/1zif7+t4Piu4+ybb+89057Z/IvlJMsLGTb66X2nXYx
066rvSLtqWr1cH1RINDeLvasZaMFLVla+vrfaJ+41K/t2+Wg/53gC38lXUIgIHaxv0Kzb2b6TwPt
Heze9RY3bLITP+GenSvB7qx0SWyrXehmfxvY73jAeEE89qS0HR+XfvM/On6ndiY/drK7bmrz4WPE
UJtT9qAkXE+Qo935sWPX4fRx67l98Ctlkv/uo380wRIPxwffu5xhf02/j08e25NfOn4H3HbSeu5l
KEPt8avt/0rOzurQu+9If2izecNFeIjbOwIn9PAIbNZTbd5hz3ymXsizfyPj6yHW7kIhHHqcOxXK
QyEkteXdo8JX01CICELn45BIPC6GNFbHbod72BEhD/fdOAz3xdJfFUaLaXakSwQ9LMdPdwuhcEGT
VTc8BBsgjq8LUnZSYmeUOzX1LBSmpOwo6WKZFUTWyyRinwzFtOy8oGRnWMtOMSR0S1kIh0EPy/HT
3SEhUtBk4XinaNqb4EJ1zUbAcS/QgEwH4fbOOECOtbqw90T4Qb4ENmFTKoWDR7/WNX0IekL5S4MP
sP0HV4ayWpyPyG15XupBJQn9013TowfZEeElIyzH7z/a1X2iW5NVx8b6iDihJAgSJ5/b4k5lH4Mv
SOlW09W9mMuclNqAzVeH7tPi/AvY4LNzcDS8fLSfHVlcNsJy/INHn88c7zHyuKu5kz4EgmT0JhLq
Xk4zgxNff+Wn9VN7kNVeQ20/dOhnuHAdEQ7B4K1dijGzDrPz3CnhZGFQkKvSkRnIwlpbcUBuX+aD
oNfJmJng6zAzK3eXM8eMsByf7S2MZzVZdcPKFJz8eiSlDOXgCJ+d2GDvTMxIY/ZA9x45H3PX4Akj
O1vmTnk2K1eEbBCGtLAcn+UjOL5m5HE3cydx42fHLukDj8SNayltnDj+yAQcrpvafbnUW5za9Xsv
6wkywvXEwvd//TAcU2ybYYjFuFO/gCj7Yw0t3HcfIw25bU+YRZEqmLxRGA6/Ze66WdRNJQ4fHmZV
TxatyqpfN3plegqO/5IcHjJn531W09830hi97T93adkZMrJjqrFbUtQtJc4YFx6CQSU7eh539bOC
/JnAXm4vvxrUOoORx04crJvaQm41xqnNPRhT1SrhBiD2pW9Oq4PoJKRT3Jm+ZCHZx7Z3wN+MMxsm
A2+9Ybn6H+H7ZouTRS1Yw7JsadOuyKpjdpaufA421ASk+aFIMJBPBo10rcFvWLNzi7mvD3CpDZhS
HlCyY87jLh7vWCq23BkAfPnlbKEJahsDMZGNBZndKNXtEBy+SzYgtdo2LNU1eBWm44kIu5d7pi0m
5z1wjd/vhMNXE2FrWNobiCdEZhfLsuqGzkQs9hFGgCRrDs7CdD+fnXPD3+LSdT/cMmDJzgKYXqqE
4FBBy4Ic1lMul0m4JI/IHSuEkSjsVFwciwrL55cgnLwZFs+Z3yi1K63w/Njp5XNSjMgLFkt38zVT
ZZs7v3rw3LI1zPaOZJZfeUmTVTdcP5cR7kq9CEsTUaAvf9pU/zrgG1y6Tiavlz4gS/SJ/9fUFMyf
z4ZTy3o4ktJTLucjUpLHGj9DQh8EBGIX9zsIBHIHgUDuIBDIHQQCgdxBIJA7CETLcCdVDAVDXQWI
m18l6W+urEh3hYRQJOUhZlkkEokU9Ca8i9B0s0uETlIiipPTKzrnhEUrQDbhO90m3Wf962Za00Ii
lIZ4otNyXg31io4lJSZ6pQgJUdcZDIlx26jOWSgGQ8U0pJT09oSiAEV1FltcFITuQlV308PtFhPS
6+wCl4mQEO71mYlISEppQckEEVgmutQZwhNhVpfT9c0Ex507R+cLZ4/9e7j1hNeLnzzWLfti1Aan
4H/6iK35gcg+Kh+b4M5Ib/2NN/92fiIc9sF+/yk18q34x/jWvQ9uGYahW2BTn3Vpmargku6QOjU6
pGstnD35OX9ZIKPj4VEC98C90iyJ9dV1KHxFqcbxX21/d/lo3d81/z1IRNkrz+9VMpHrPpHxeR+O
n+06uhc2ICVlYi3zWShsjiiZuCvw3tKxmxvW7xTgwzAyfkb2rJD4mtD8RTpZExFXGohuIdQtnYnI
7eVD7BpxfF2LDRDtFFOQCo9GEwnFpwK6R4Ue0CIkEjHhk06zZ6bS8KzsvSHpSEtShE/K3htmnxUN
qh+IFIz9IasDVshpVfxEwoIky05pHvKyUsX3oxAWQuKEpFQcdZmrpuUbVP8Yd92jVt2ST84k+1uE
MdVfJpHQyg0g+8lQVr7WAQuwLstYMA6NwF+U+LukwopvzFeFUfmOPS6Odn831BnT+TcyC59i5JW9
BovBLdh7q3ImO9MZE8cz9eZOtzzlOQ8/MQ5dY8mJ6z5I4RDR/ZWkMpIyQcJCNBrS68NDMDLDROxT
ZlcUg0/AXrU9yQ4tsUysNYw77XAknFU9K1Qo/iIhiLPKIqUqejQiHu2Riv6KcrHsi2Fg67mTjCEn
LlB5b3EZeo5Od93OtWGLXbm9DinJivBd2XvjaFf46EH4xI/HMjnZe2N26AHbhBu6X7fzN1TSKufm
Ez/OZ3KfsVP66Cbc8Sjbqr4fPaH86klpxthGV/G4W6EZuj9SVreaDx6b7F+O/YXhE4a/jF5u+84P
Rfm7UIrgK0NZmBh8OcgVHkuT2d8lceI5aTZ0z3TkgnzHHlwpHv2Pq4NadZKnSo6xtD8QCqeh7Wpb
Ov9vlDMb8EYjBgvHUoO90Dt47phxqBeCsKr5IP2HZZZJ1V+p++jXItNSLdqaHT5SnNfrQ1HKRBG2
IBuMFOB+ZgnnLmqN0/WGjndemoITpyOmKUSKv8hz7D7nZW5/FmYvwiALyH4WJl8MGfNH2N0owEVl
mmw2yOLOmrxB6IzcZtpaEYPxIQKq98YQu+ir3fLk8Wt9tlPied0xOye0rJTWnBrs6YazdkofORnP
PQK6H8haR7fivX12wT6+R916OYGRDw7Jk6nCJE0W0ieTQcNfRi+3+YUyNy3EmtrT0MkNCU6/slLi
71KAI3PKHVRKYT5o8usJwoDkvdCWXBVPHIDQwc5DwoAgN3Lq5P26o0PuPwUuE7edC0O2vVvxQZpT
fIpkfyVWRrNyGbG6wNcHAZ45zGIVp7r3HCfwVETsZ9mQGgrJWaOh3Dl25eEpOH4Tf1bxFxmZ3Cxs
JKU5eN+T9sfkGiPfAM4XQ6lIMfgtlrNYUK1WLC47dKcpQsDREsnKVojscTEGZ7/+5y/CiHyXDWcU
vvHldJf4qHDKlKpy9usbXTBiF6Udfh/eA90PhNy6eVH2FTkG9vE96tbLCYx8cPgWJIb/S6xj+EkW
Mvxl+HIbcr1p70/m0r+WnDVGWc9PsnbW7O+i+8awjeqjw/v1vHXv2qkkwGoueJH1NMu5i9l5abwA
ui9C3XFxsjNdmDRlYut1iN66xfkgqf5Km1pegub6QFNfzk22QWZ9YQY+DzR/MXdx/ZLcNh9uRCb4
Z9Sxu65Mq7VtEmRTRPUXeWA4OvwVtadP8ZeovhhJUA2XdBpmWaRU2hDPwv9HEpfSIjhWyGR+Svfe
yLN29fKHXFPO+YHsMfuo6I9htLQyWa87EHbyoSSnNAOXQ15KjdP9j3a6Aybdlnx8g7Wk32CV4Fn4
Oucvw5ebO4LBoQ/MdHAtqxg+8Ucl/i66bwzb3GWTgwdza8WgZvoADHwlNhR8QqmftzSEO7EHhv5o
KGjKxMmDLBO8D5Ja/+6QMmHT5gZX85mAOrFcIuEz2b2DfXI79AN2XxrJnc5ENnaV3ctJkBLa2ysb
B7K/yJNwHO6VswcDdxuPd3RfjABcVZ4u9k8zUycIpw6C3qvePcCuaoO4cv/IYXCsnB3DcjGofiQA
uQG3hGu6pdpBzD4qagQlrUmZ1o6yhKF1xQqS/UBG4Z95cdXndd9jp1vUdKdtdbezlvN9+CdWaf+J
85fhyw3UdDvgGusYr/GPb5de/pOC2d9F9Y1hpTANU9ZnvmGhcHY4BGKoV5Q9YtafgMOKQjqxnp6o
pweP/pQMpuXHKUYmptavmn2Q1Pr3KkwPcCaqngkxdDU2tAiiEB9gcQD+3QZMxeUa/WbyVJrUy2/H
hjs/TUWD0dTb8N3JA3A2ufqcNLRX/EVmJ2BKNjsuXshkzxveEJovBk1+SWnC2j79MoXxV7JtUk8j
m+7ns5kLSxAOXVcoE1s9t+iUFEHukjU/kqXkQVdXWU23jY+KgjklrZKfiIusDiBqOiU/kFemVrY8
FFpZ3Wo5LbGStNN9bRLYQL9vCiZDnL8MX24gp9sR2SRMSva/8aAmNNxj9nehL5+W7u3c+czpC2b/
laT08+P28LdfS8NL7Ss90rgo3rYgjRdkCvds3jh6fqn+3JllmZjV0qO0ScMfMvsgqfVv/vxpqRbx
kMspEjiYYcXfFVxeO8/GRRNtQehclita39nivrWxt+ubAS/+O+k9ewZ/ds2zyJB4cc+pc3YPORPQ
SIfL7QbncnPC1UMVfJSj99cea6lsV5Se3kx2e9zUGz56Q6+ffMU/ekPc9sxH9yFDKik3J3x0bwVq
4ntbK9ve0/OvuYtaIeXoN4rYLki0mNWCc0ERCOQOAoHcQSCQOwjEruBOOqS8p4qLIaFLezUX1t9d
RYyZvfGwEOwqYPEhkDsKDqrTqK5vzWfULyAXwid0unAziz+3eSl6LIrFh0DuKDzRZiCu5/quq1NC
Tn1CO3srP5v5sVyfOvE/kSBiqCcqjGaxMBG7ljsdrxjhAfVM6lntSGrFfOUAqLPwNleGbqeZ4mew
MBG7lTuFMNXDvRn1m9mruoOVEiKdnbG01ANNrGqz886yE68G3fxdEIidzZ2oMXe29zPDD1Pb+JtX
fpLtm2Cjn9GRaTXGMSjn74JA7EBwq5nIjwLkeQ+pkSeWHOY/rEgOF3dAum/kORFLD4H9jgx5WZlx
yTXi44F5EVy/7kMCP0PqILDfsUAc/EICXP0FRNkZHz0KELsYOI8asV2A86gRiB033kEgEMgdBAK5
g0AgdxCIHQV8zoZofegfyerZxv0OxfuIQCjg341SYvxaWUNKzjEaEbsNVNeTUV2AKos6SDRFJF4k
UuJZqVNkq1JKoFLd5qLjD5Byct0TZWjVt6X5s7mTfDrZhgKaJN65Ixeca89CSuKSkg1UXd6Uqzak
9IB9ROpe0/TT1LtSp8hWpdRbbqjzSYtM+b8f6tgI0LJDHPJHHXJPOYY12cbgJ4T9nd3Bpk9r6XBr
yfQGkBJLA0UcO6eqQEplEZ+X+TnlqNRzWimhFSbL5mSt2nnizjMom+yWwLjngy0x3mElqppmRCpc
SsxFrB52bQNp7W6Kd1meInqjharUQ2Tqwz713abQetlL1DXZlNRX+w622awNF/F5g0n1Ba/b2aTM
CIxPByVeJPpR6qF2e4noqptaLChJJGufpEasmm7I+WKCzKi/zebjcG2tDq1OEh9XeJBIiQ+lHqoX
8ZEbJ3HyGYUqpaK9UdPpKQnhBzDEc6qx26meO06DYNIYu6I+9gv1I4nWNnuu4og1q17HIzWjuDmd
tNX4o7zWae151MbjHcpvqF3X4/DUtfpaVhKq3gZUskaIs5nvJ3LNdFNLmdWulajglJHOWuV+d453
FDOCyGazYVMQyg9CFHNAPWbeVGOx6Tq0kINhYolYRqIvpVVH9KLbXGbyGxWqG2zE+3jHkiiLVqdk
q3YqxWFQRahgTg4W8rYBJVWcbrn7jL5viEaSpymX7mabrZbDT0QTQao4jbe5DtxBIBoEfpHhnpZL
HdpsCARyB4FA7iAQ22q8Q93GiOX9TyzeKFWBE1P+WWlZHxo3PyBfSqlpEj8p67DkqrtJ/juWOYKW
bMsH0H/HB3f8vh+z9eChtXnLZnZ8KF93XOHFy8ebUiMG4fhToe5m+O/YuR1Zsq0caKabArWxiij8
LXgo8OZwp6QdouqrbcrPkCzrwVPznJWf2lUmhi8/IM9KvbPRVXdti4t4EursdsQdbm4N1bQvm461
2rvRDuc6QYmlWaSNn7tR/XTHCqxIAt6o493f2+EsqcgKra5JJ45pIuUThnDlDjFtTZ7sxNMoqMXK
3fB7JvUTXonuUj8DYzpa5f475dwIPPk2ePRNQu6UGz84zah2ri7VlTutscFAapWwCjood93EocOv
3n/HOQapQa4Q7jabZc8w4OpsWWyTG1fXhrli/x1Lt4M0qB/aXJ9z2OzRchZby1XyeiaMNlF3BRYb
ot7jHZMTMO++Q9Sdunrw8KY/rZ0oX248nmN48/exj2Xx3yHcy5eK/Heo9mam1NPan/8Ooa3SX/W0
NHcq+qYutmvbBOi/03ibDbFTyNOUS2uMdFi8umP6HQSicZi4cwF6IyvY7yAQ/jqd4r9cALh2SYhj
v4NA+EDv9Xe14IFcAfsdBMIjuqlMnb3Sz+XNbMtyJ1UMBUNdOrcTyjfne0XD8IxAyUkShnQkJHQX
oJCQAESIAnRNqPHDTF5aitv5eNMyWAiHhEgBEkr6WkZ3hO0XioJUPqkuuQQl+4SFigWICj2sEGPe
VCgyDKFpXZmm05DPwiFJL58eVaeCsHG28aVlk7nQ6jWZOIsSefYurodTrcSddoMaPxiZ+NaLb95z
Qd3thzlpc+LAnBbh0s16UDmZfjSY27/6D71HlnL5W1Kvz81BMfPFCwXhjBzn6pH2K39w5+9usLiR
pxcebVIGu04+/vTt1wpzc3P/eMsrhWbp/qsX732BrxTdx1kBkuHF4NHi82dGvvP07Us5dvjg8mJo
8FIA5v94sxC87kmFKkMKxgOS0NMvnntjbk65R8rY2pAP8EMpinqvFMg6lbOFPSfY2fiN8tk59f43
EbGPT0s9Dfd3/a+j6y3Z7xTgwzAyfkbuU+RGJzoqpgR5zZPuUeGrIAfjEUHQe5GBwffgIRBnIA/7
lLesxeATsDeknP3Q0I9j4rjcz747dKhZGdyCkWuwIRGdTL7YNN2/PHmSP3FqS/rNw+wsPAufgu5Z
FmZ4FmZnQITNviLsFb2pUGVIuFUW+ivwX0uiGPKhIHNkH/9GXNapnD31Cel3o2W+/7L5il2RtiR3
2uFI2GRRFqdPvpyX1jzpPvq1yHRUDq6G8pcGH9BvXAcUgVkMRZanbJCZJ/cXIJ27qJ39iCYpC00b
5gUh2wudLHBoUDzWKrpTK3L5QiwGY+zfsRgLM4xJB4rQHm8r5Ge9qVBlSDj3jlL1vxIKp/kohnzY
+5xS/+R7pZ2NaWdTz6pnhUhLjMqXY33qWEf7u+nt5dbkzktTcOJ0hCv2uVnWqygsODILCq2y7d0D
alFL9ynIeqNnDrPyLk51nzlO4KmI2C8eEuS5FMPAmewbzcrgW1Onb0susqY/O9VwG+StpKr7syW6
V4PS75CyM6xwQAttQedy6IbQoaCnJ6BDRjCjFHdyMnziAB/FkB/P3yWHp7r3HCf82S0uVcWp1a7j
rfH0dWH9g8pYh5WhtD201teizwqOXXl4Co7fxNmbWoO0KQUVRG/dCivlrRY5TX05N9kGmfWFe+Hz
QPMXc7Prl2Sj9DDoPIw1L4NPDj7ysyFWFX4+JDQ8FU8Oqbpnsna6k9LP/TApbQJKicl3ZCk/l537
7NqaFxWqDI5BuWOz5pbKkP/7P1GirC/MsHul4HBJLWBng5oR13ysfOgzMnEk/Ld9LTbRmC+12F1X
phkfJkG1sNIppcjhDkin1eAavPUGd3Eagqv5TKBd2ZfsjGeyewf7ZMp9H/ZoEdN6V9VwPCSNOfKS
Xf9eE3XbjnADUrFeZqWYUkv3slbOA0JsJli2yKRHYaoMiyXHRTHkP/P1hL5kp2YTXjburSlpLYJr
j96sBPZ1PjgMLcudzkQ2dpWNegLQ26s8TDvFbLIkI9KrMD3A7PYk40Ab7Jnm7Pk9IIauxoYWQRTi
AywewO9sQDIuS51JRtOxRFiJKjQvg7FellB4rAlD4DZpvMN0/6m97hAcnoYfsaK5+zD7YbU8CdOH
5ZLKvQ7Jwv3lxI+Pj2syjAfKnaGrIoh8FEO+tMfGrOq9Uq5JSvdW4ASEhfhhCLVMBT2WORRnY50P
visCtC53fpqKBqOpt+FsUjF8oX1tahyWJqIwf/505sISRCZvgnAy8gLHnVcgEjiYeU2EruDS2vl5
gIn2IIjLctH3nS3uWxt7WzEMgk3r9c9lVs4tSfZlsAm6o7LuTXvdc2Orp1MUzqbWVs/Lhsl86vTq
GAv1Qh+I4ae8qJgbuy7JMHC97WD0vGl0ZchX0RVclu+VbMzN33s6M8afnQ0uZ8bmW6iK0uz+3+5a
ibUcdaqbk5PeL6x4itiTu9KCed/hSJRZFbp3db2ay5uQofEdxB2IZb1NkxDFNNblRkOAQM7tfOSF
EZezoWLLPDDYmdxBIHYvd3AuKAKB3EEgkDsIBHIHgUDuIBAIHvwLb1qyMovvjwyVfgjWdkUfmxVr
nBeQMR3UPtznX4L2eVNiSa8esl8QxCQXiDWTbqmhQPB7XLuEO1WDWPetVYdYPl/ktoAMWNbqIP4l
ODQF5g8HE7C/hJpX5pCpwsdzTI3fdXQQO8Jmo5Sq3/2UQ3yQbeS6op+gwO+BEb9UHqh/1Gt9MlZS
Uj9NSstLIPbZsUmT/4W6HJhHkR/Y75Q0nIRrv00Lu1FwXKSHaF8hJ07NN1D+a/HEazfGrw3gXYJh
SmqdBXcRcSCGvVzdcNQ6Hk/5QVrtFu5Qb9YY/5F+u88sWwwVu1UsKqhUxJMEavcFaD3JxLWXI85R
HIcuxLkgqlhHB7HNuKOtZMaPBNwNqvKs83K6piAVLlBHvJz1JdP7OjqInfOsgJSvUcRHxaPW8bR3
i8ux0vqU4Pki6t6rOXDB9ipKKFaxXcYdcH1UTe2HCcQw2hx7HuqRbWYb0L6+Eo8cM+n1oNZNrnN3
hp0LckcbHSgGBzduMK2GWTKgILTUqildSFO9xrYdtiwPY14RxtfKOXYSnPSa6elJrt3DD8fi87mO
DmKboR7r79TKwK9ejuen4cS/XBzGNBrbYI348gOGxlCnkc8X/KUZaYOohDukBjFqpqpmEip4JIf8
2e3AuaAIBHIHgUDuIBDIHQRip4J7VmDrbaO/rwGfs45L51eWvujg54aCL38cT742+jX4TAxRf+64
vbOosga6zepy95ux+uOU97UxXYMeNIgG2myU88lRnXVKXHmMs2Dv5GOWRVWnH8MDSHH1qREz7dgI
+BAZ0bh+p6QB55vtElceML9Ztzr5lMgiJi8f+T/vAeNmvJXpAb14AWHHg2gUd6wtuOMxs68O8dzW
Ezs6ONqLYJnTVsbXRhud4VwyRIO5ozbm1DMVqG3Quk/9j6XUeZyWbxaU46bSXeKTAkRjuUPKPztw
6kYsnjqkXDdWzv6q5BoEonk2m1d3R0ItDpXUtV8p/Y4V7/fju1Nyvwb7HESjuWN2gTG+seTksQNm
Jx+Tq4zpIs4DSJarfnzD5m2Nkz8O+PG1MXsBIRA1xvZbQ6QSXxvETgCuIVItfH4CAKmDQO54e3pQ
XWwEYidzB4FA7iAQyB0EArmDQCCQOwgEcgeBQO4gEMgdBAK5g0AgkDsIBHIHgUDuIBDIHQQCgdxB
IJA7CARyB4FA7iAQyB0EAoHcQSDqw510KCFv42JI6CrIobAQVEJw9pOCOMFFDrO4ExFBiKSwFBG7
njsHh5Tt9a35zLGoFPrc5qWoEiJ/dC7zG6f0qIXwCfZ7dyFz6fidWIqI3c6dgkodWM/1XQe5t3ks
1/e6EipMpoNn1vS4pz4h/WbzwZByOpEgYSEaDYUexzJF7A60ixyPFvtgTg2f6Xt7Qwu9I4cCQnvn
e49qcRf+32El7nf7Lm+yTT9cefN83zuzr/75JhYqoi7on2vZfqcQNr4a2JsBlVQTq9ApbYeH/ixy
/ACQzs5YugiwGlROZ9fgO0porg+Aka+I9xix62y2aMSgzmeGH1aIFB8dmVYpde8MbMDmlZ9k+4xH
Br3R4de+qARj7I8RahjLFLHruHP8tgQbt0ih1PUnnr9LPpZeGXl+SQ4lpZ8irMRGsrk79K7qevE3
KBYiYrdzZ3x8nP2wUT98PDAvyuN/IIGfqbZbCKZ/oVhvHPb+VuaLWIaI3Qnb9XfEwS8kJBpJIZlV
7G/l/OlibiNojpibOaWeRiB2GwL4rXPENgGuIYJA7LjxDgKBQO4gEMgdBKJF0YFFgNjmWNZDPdjv
IBBosyEQu8Jm87ckNFXWwTVt5Pk5tXljpCeGlko0DpiTUD6h1mhOsqwiS9OjivOsmzhm0iYNxPf6
3BYhugRJWpkis8kbUVKBqMd4hyr317zRKlUNqFOix6LYkoQyCbWtvU6yrCKpvThvup1iUac0UOKX
OqVCuBSTckVGbZNLWnqiIrW1nfijpCncUfsQQvXWhz9SJmm0JmmmznfOr3ziKV3EbuOSHk4cKSu1
dUBsgkbeSIumukzJLjepvDuc2zCqMIdrptSgJ1OrdkVTu5aK1DA9mrgqTBuXBqL6YqTu/YaHVhBR
uc1mtXNIXXhSptba1HlVsXqKlGMF1bLinmBq4oJTXE2bx+aEekkhNYWk3p1WzMnyugg4J7tc7hHl
bbYWMmyd67y38Y5q8BOP3RDxwDBOXLk6RpxTaLQAahehhdwqt59xqHOCwP0somLuEO93qU4mWwPs
QuIutREZoVBSj4lHg8uH8CaW8I5HW/nHGK1Wvv6f3nrJkWaxedRB/eh2YC8h+nP9mvf3qnB/yabb
kzo9OprY7yivZ6wWs/mIVsvkg17HHBXTxCJZVUy96naLRbQHiCXZoQ4mnUVpFbqtadCjKWE/5Wkj
xO2sccAubxQoPkHwgAp837BD31Yo8/ppG91n9H1DNJo8Db1slz8r8DvKRrQyKn11i7cZ+x0EomXG
OwhEQ9Es/xzsdxCIluAODiARCBVW/x2XCTCmc7YOL7TqQabJ1cTWQ8bZVaWMROdY5ZU66fbmv+Ps
gmDWxU2p8/GE2DlR+vS0kvyZ/azsr0f/HT/cUeZCucUu8ZeycXiptrz5qV/2HjJuriquEmkVSp10
e/Udos7FyYmg2kW+/HfcEkXs82dKksP1zfXfaQX/HF/csfYppPTeus9cr/51Wun0hXJFRHxI9K7U
V1orfQhMrdPD615dOYc3UlFRNQqt4J/jiztEau+o2YHRoXkuaz7UpOkpP6uMeK5zHmN5nwrrw3/H
XnepLlLLRqhM/nBySJ36HeKN6DblT6q/K5Rrz6n7ffY4Ud9D9S5R6mF6ntlerUi3Q2FV579T5plO
mRtE6zg5cXdwx6noyzbctXEOoMSXrUU9+9B4Vuqhh/Xon+yim7iJ9tYs2FdywyPIEqMKdyOEJ+44
PTMgNR7c+LXRnWuQt3rWPLcJn7q9jnxI2cOkwjJFlEdbSYtFzF0MLe1vqGvx01rUspJQ+W7F3lWl
RI5brPq40JTTTevI1ApOQcu+vdO8c361taYVOIx3lE6faNav4RPMDULs/Heqt5QtriYWZxJ3VxVH
ib6UOl3jOaIX3c6+NP78d8onyqnIVDvVZ6YQKtB/Zyej3FNR9N+pnc2G2Gnkacql9UV6ojsy1CFG
Y+nt1+8gEM3qd1Kn8hvkn5TdvdDR3vl+ELmDQJRBnAY337Mc/fQFoeO95hAIbTZE6yOd7Rptf2Ph
ipU68NzVS7OhYLgnhf0OAmFG4aV785uLqpnmst37298lCw3tgLh+J1UMBUNdBd26TMibXlGPMBGB
kpMkDOlISOguQCEhAYgQBeiaUOOHmby0FLfz8eaV/dlPCuIEpIvBULHRg8uEUii9EUEqBxMirAAL
Rfl4qksuQal5ZaFiAaJCDyvEmLeaVdRkMy2CWNB0KtqV+2rI184VOhMlaZFsorAgsNsf7xKESEq/
uqndTSza2b5699vvL+6Vxzfgtl38H0tzq4LYnW3YXW43qPGDkYlvvfjmPRfU3X6YkzYnDsxpES7d
rAeVk+lHg7n9q//Qe2Qpl78l9frcHBQzX7xQEM7Ica4eab/yB3f+7gaLG3l64dEmlT+ZuUB/+6HC
N0e/9zeDXw40Vvfc3NxfvXiuUPz1udCR3At8je8+zgqQDC8GjxafPzPynadvX8qxwweXF0ODlwIw
/8ebheB1b9lTZEit4Bfm3ki9v6HqlO+R8kzXkH/6RfkmAcSOg34r43BC2fnS+UuPH1kswPGlH735
h4W5fiNKM3D1LzsCL51bWl2DLNvz+pe5vrzxSE9nZM9aY/udAnwYRsbPyH2K3OhER8WUwMIA3aPC
V0EOxlnrpvciA4PvwUMgzkAe9ilvWYvBJ2BvSDn7oaEfx8RxKUfw7tChpnX5k+ngmTUIwcgsfKrx
LeddySXInll4nZUTh1Nb0m8eZmfhWZaq7lkWZngWZmdAhM2+IuwVvSlQZTCsnlmYkW9n+peZTg6G
/F+Bbys9UY47fWtRDTyW63udVYINuDbCfpqNy8UvFV+u7NJig5pIjjvtcCScNaVh+uTLrMzHofvo
1yLTUTm4GspfGnxAv3EdUATWRxZhC7LBSAHuL0A6d1E7+xFNUhYKzboH+YAYiqQhICVzrOHa+4dC
sgk+Dab7mVqRyxdiMZamMTgWA7kCj0kHitAebyvkZz3WE0WGDPHrL0uuLv2DIZPZb8jfgK+Ewqwc
EtSSFrUxZJUgB70T8F+azp1jy3+Sz3VG9/eqZpm3v/j+6C3FwurSQoO589IUnDgd4azFuVm1tczD
kVlQaJVt7x4AraXagCDrjZ45zJhTnOo+c5zAUxGxXzwkyBOPhoEz2ZvWkA0P/Vnk+AGW0IFfNMFg
H0zOy6V2GsL88VW5cg+pKVQ4oIW2oHM5dEPoUNDTU5whLvzOayc7DJ1GCejyITkZPnEA4puiJS3K
AHUVOmEjdNvXJ0+2xGOCoBjIbr506OYbpEcC8pjGbdt3oH/vRjawEGtU8jjuHLvy8BQcv8k4EFOb
K9iUggqit26Flbsh32YAmvpybrINMusL98LngeYv5mbXL61LZw+DzsNYM+/AvTOMuW/du3Yq2XDV
Yi4kZX0iOjRtM4KV03M/TMrPO5USk+/IUn4uO/fZNU8muypDKeVZZppqOg0Y8jO5Y7OsLH7TYTQd
Hx2ZpkByP3t++M7Wec42QjOFroHof9KeqYHNdt/+/nWy3qDuxo47ELvryjTjwySoFlY6pVoad0A6
rQbX4K03uIvTEFzNZwLtyr5kZzyT3TvYJ1Pu+7BHb3/1rqrhSKqWzYO5tWLDX6HF5VFg4RvwyJLN
2YBUrJdZKabU0r2slfOAEJsJeioyVYaxq+o0nvRx8lW8djohj2JLO8mVkeeXJCPjmtg8E9uhA0oH
zmzd0ntT3Hqqt++D/W/ms0t9jU8Vx53ORDZ2lRm8AejtVYz1U8zUSbJyfBWmB1hvnmQcaIM900aW
GDvE0NXY0CKIQnyAxQP4nQ1IxmWpM8loOpZQbRWhWcUegulfsLSHhcLZ4VCjlW/CjGSFT66O2Cft
8DT8iBXN3YfZD6vlSZg+LJdU7nVIFu73lj1ZBrs4LN2BkKSTe4M4Pj7OyWf3SmRlIR1kQ1fTQ2jp
/QL8TJRv6sQEtEPrYeETaxtdh26+8dPK2Ib97rv54C0L6ytLx5qTII47P01Fg9HU23A2qZrA7WtT
47A0EYX586czF5YgMnkThJORFzjuvAKRwMHMayJ0BZfWzjM7e6I9COKyXEn7zhb3rY29rRgjTZt2
tHL+9OjYIvy4Pfzt1xo+eXBDtlZzQ6ds35bMja2eTlE4m1pbPS8bIPOp06ssrdALfSCGn/KiYW7s
uiRD6vSDy2vnV5RBqAmG/JW2g9Hzc2ZjjjMwh26Vkrk0Njp67iVoTQRpJvf3nR8UPhq/6YM/v5bP
LC80cThQ1byC9H5hxVPEntyVGCAaiwS4z9nvXV2v5vImZKjFElTdnJxYNuttzCymsS43GgIEcm7n
Iy+MuBmDReWdEHKnTtxBIHYvd3AeNQKB3EEgkDsIBHIHgUDuIBAIHm7r7/j+yJDl4+/KxrJ8TunX
v0oXgDEvD6OvyqB9QpfayjQvNVMaR/nUKbGkVw9Ra0rBcWkbJTLlv3TmnK3SRSUQO5A7VYNY962V
xfq9XssCMOYVa0o+j0xsJBgXuCwEZF2zw3SK2ERxWtpG5QIlHrLFLyqB1Nn5NhulVP0ipxzig2wj
VxL9BAV+D4z4pfJA/aOUlCef8UlshQmaakcJ5uV6zBFs01RlH0BJCQFdsoVf2dw9/Y628JfxSXxz
+8m1yNT85XyifYWc2DffoH/XnLpWKkvXwa8NYCeBOpqBoCaZcAuwEStRS7sj4oE6hBrfmXbJFnVK
JGLncId6azj5j/TbLMFjNU3sVmhy+kA/lG+9yyzfofHOZFHRsj0AtXKqAnu1RKdB+VqsqoNoXe4Q
MCyrcnSi4I11Xk6bkkBrs4hPIy4p3zVpAynws6oOYjs/K/Cw8BvxUfHs1vNxtYysFYw6rcFhWb+q
zAfKyyeXesyR74spoVjhdjx3wPVRtf3KOPoecVmZh7qzzX4JQeJnZVn7ZRapj96lqo4Be5Vdzh3D
UueWYjEWZ1HX5uF7J1o6aKclS+Zo6/lQZ3UOy8P4WA5GfijALwukLzDj3uI7PjsuszSN++KCpZf4
W1UH0fKoyAehqmVdaqamhhIq1IQLczYUreaD4PvdKK18LNC6qOylJdIGbbYaG/Q1q1GkcRJIxdKR
P7sWOBcUgUDuIBDIHQQCuYNA7FRwzwpsvW309zW+BsWWuSfU8mqDnxsKZT16+Lmd5X1tQJ8zinNg
EI3gjtvLiiproNs8Lj9+M9oR92tUPhqzwRGIBtlslPPJUZ11Slx5jLNg7+RjlkVVpx/DA0hx9akR
M11IiUA0ot8pacD5ZrvElae0lSd2/QOY2/4SD0re9cXNeCvTA9pfY5p0iR0PomHcKdN0myeqEZM3
tNe2ntjRwfZa+8lsXn1tkDaIxnKHutRa+ypqG7TuU/8VnDp98wAZg2hB7pDyzw6cqrLFU4f4qPIV
jFIcbDbtQRuSCNFwm82rgyOhFld86toNWN1rKKlibE8cDiJ1EM3gTonfCSV2Iw9+z+zkY3KVMV3E
eQApA3rlJYzN2xoXvxkPvjY6ifEFD6KO2H5riPjlAnJnpwDXEKkWPp3+kToI5I63Jw7VxUYgdjJ3
EAjkDgKB3EEgkDsIBAK5g0AgdxAI5A4CgdxBIJA7CAQCuYNAIHcQCOQOAoHcQSAQyB0EArmDQCB3
EAjkDgKB3EEgEMgdBKI+3EmHEvI2LoaEroIcJJ3B8IT5knhY0M4iEMgdGQeHlO31rfnMsagUin1M
XPv1e6SQmNVifW7zUo9yFoHYxWgXjXDhlzdhTgpsbH57+YfzmxK15jPtF+Q+5o5b/vm1K49KodTm
t9/+4fzdH3ijPTX77gYWIaJB6J9rXe60LfaBlrwzfW9LtAgEQm2h9yTKrL4ze+zBPeva2Xeu7F/O
PdX3Xg5vKWKXcoez2Qph46uBvRmQSTU8tBg+8QEptLCUfT5wRDk7sQqdQdiAAiziHUXgeAeiEYM6
nxl+WCVSdhZkm61AxNO/Oa08LBgdmabXkoVCfiqIJYhA7sDx2xIA8oO21PUnnr9LPhaQforST9fH
fmn6m0tSKL0y8jwLBIejIwIWIAKfFQDMzc31wzgk+ufOBOf/OzvAQov7f++uF9+UGBT6y4fX5UcF
8M2OpbxEphtvhsU1LEHEbh3vmNdBSEjcgfHOQWlnXNrrWd8S52OmS9Szha6hqXW8oYiGodXWQah4
DZE07B98ZARvKAK54xejE6OvULyfiN3LnY5KLxyD/413E7GbgXNBEQjkDgKxLWw2BKL5WNZDPdjv
IBBosyEQu8dm87ckNFXWwTVt5IfWVa6Oq6fCrMCi2LNSQ441VqksR6Vl4nsrJPu82sgkvtfndk6Y
JK1Msg1dSkg+S3GZ43qNd6hyf80brY5WQx17BRbFRqiMUj0+cTlnnx3P8b0Vkn1e7WRS4pc6Lgkj
5ZJNSwpfOUta9e0dtTWb+KOkedxRm3NC9daHP1ImfbS6hNOyt4z4VEo8pYvYbVx0e8tlk5azJx6z
WVrkXOG3cJ9DbJ8VNCHBHc5tGFWYwzVTatCTxVXz216tUtpyFcKlnaimGGnFlCWVikCbzaZMiVvF
pvUuYGrtjiu5s1TLinuCNVufuGWO002Jbeps4hM33vIntdjsf8XVV2/gqCst3crCQxuJcLTZWqFr
pkq1UjZmCvu7s0QbFXnphsoILzltkzqb+PbjHa4SU8JLJ1VVX+ItYQ0xHncfdzwWndNgusZ2Lako
If7rByX+ZCoxqskvde7dqh+olxmPYr9SPdrKP8uo08imQoPNd69IvV1mtnMcLTaH+FBBMRJS0hvS
2pfeTqdOj45m9zvKmxKrdW4+otUa+aB6itR4JE6dJRPtoZ9HpW4pNGSZs0MdTDqn+JXodsmPEvZT
nhYhJpWWZGsbYtsWEopmmxdU4L+D3f22QpnXT9voPrea/w7Oydn55GnoZbv8WQE+hdlJIBXeSbzN
2O8gEC3T7yAQLY1GOfVgv4NAIHcQiCbZbNRtjOgwhZ6AV88Xn7B4nNic0hx3KJTz31FjkcqVOl9D
ykh01q2lmxIoyY9//x1ntycf/jtcgaL/ji/u+L1hti4vlNTkxYDF48TuFAFv3nb2cnwpdSVHxbpL
JpOq+anEf8fN7cm7/46RgFb23yl7J+ycekh9uVPS/GreOpR3gTG9rXasK7WBg7MMsa/u5Rpk4keh
D47TinXr02Oo117MSzpIdXnQ5qJuPxCbZwX1zUkZ/52SNqtGvYq3ZoRYQg7Vz5vfc51vWAW61dkz
toYXqW06vF6Lc0aq4w4xbYlbi2Q/CqrJeIdw0xapu+MQKes4Som3hPHeObXilrNuJ0uuOv8d1yu9
Tj9EDlVus1n3qNcaVRu/KR/ezcTjaQ8J06JU5f3iVTdxu6oK9zO3K2s7KkXu2JavZc8w4JreOlVs
2TTGBqpJxmhTE4C88oI2D0+PqMOO46dfGlTDvKmknhNGa54LV931KSpahxLeZmiUU0+Hk71t3SPy
c0tCXT14auT74eKkY/E9qYEPTVml1WXDXpydV5QeJrSyx35l/HfMZx38dyigA48XVLT+Dnbp2wjo
v9NYmw2xk8jTPOOvsegthja64019VtCqI2lErR977CT/nXh24022uQ43igtB7HcQCI/E6Qq9cfmq
En53LiT0LLbseAeBaJ3xToEU3rUc7BNnY9jvIBDOKBSF1cvv7lX3jO3Vi/HOWLph3EkVQ8FQV0Fn
eUIZgIl6hIkIlJwkYUhHQkJ3AQoJCUCEKEDXhBo/zOSlpbidjzevcMMhIcLSFwmGIoUG61bLhqEr
UXIqkpDvu1Q+qS4tVpqFigWICj3sCl/Npiq/0C0IXSlNjnyfEpx8do9DCbCkJ6LukE4hPKHJSCQS
rW+qMeIsvccIs7hXIQ6/vZafjUd660mfdoMaPxiZ+NaLb95zQd3thzlpc+LAnBbh0s16UDmZfjSY
27/6D71HlnL5W1Kvz81BMfPFCwXhjBzn6pH2K39w5+9usLiRpxcebVL5dp18/OnbrxW6j3/vN99c
2Gis7v2rj/8vVjZw9TvHYc5E6G7pABleDB4tPn9m5DtP385iARxcXgwNXgrA/B9vFoLXvevR5ZOj
6acvfi2gyZHu0zgY8gF+KEc0pScOJ5Sd2MeuLXX8dUGVMddvTnILoN+UoN6O4lvrGRbIOv6traT/
TFyp25MDrt8pwIdhZPyM3KfIjU50VEwJLAzQPSp8FeRgPCIIei8yMPgePATiDORhn/LErhh8AvaG
lLMfGvpxTBzPyuO3oUPNKvAtGLkGGyxzIyMs3Fg8BCNS2cAXShWfkg/kYXYWnoVPQfesFAtYeHYG
RNjsK8Je0YceXX4eZrqZAFWOCkM+FHLm+BJuLaqB3CQN5jOajJbH3y0XPcQqBhpis7XDkXDWpHf6
5MuszMeh++jXItNRObgayl8afEC/VR1QBNYtFlm1zAaZTXR/AdK5i9rZj2iSslBoVhEHIdsLnZCD
3iwEG6xbLRs4907JidSKcjoWgzH271gM5HowJh0oQnu8rZCf9aFHl88kHmO3QpWjwpAPe58zxzfS
IhErEBbCaU1Gy2MkUOj84B5ljOPwt/fmQwurYiO489IUnDgd4QzEuVnWciosODILCq2y7d0D+m3Z
YLVRgGcOs6IuTnWfOU7gqYjYLx4S5IlEw8CZ7BvNKuK3pk7fllwEOnXb6eRbDdatlg1kSscuqzKL
h5SdYaXWa6Et6FwO3RA6FPT+BFSXL0sMaHKgVH48f5c5vpEWKd7QYuTEBzQZ2wHiSsfPPxiQxjeg
jHH4Ldx86FqG1vNhG8edY1cenoLjNxkH9MZrUwoqiN66FVbuhnp7aOrLuck2yKwv3AufB5q/mJtd
v7QunT0MOg9jzSvfJwcf+dkQgQ8MPvLI0JMN1q2WjROS0s/9MKlX1sPKHVnKz2XnPru25l9hUqHJ
YdOdNeT//k/cL8/OMvsgqVNtO2BkZTMW/bQc1N7pyNu+C3UmDpjnFcQgfejIFkwOqxZWeub3lPbn
jmIa7lOCa/AW3GcQLx0LrkI+1K7sS3bGM9m9iT5B2vv+8T1ak5a+r2k346GhEanjzMMIJB5qtL3I
lY0NAqxxue8yK8XUYaV0L4NazgNCLBGsoMgC0j1rM+Sod0mT/8wzCZdZYYGiTJo2Rcb2wbVA8pb3
gwvckRtDi+t31V8xV0idiWzsKhv1BKC3V3mucYrZZElGpFdheoCNGZLslrTBnmluLLEHxNDV2NAi
iEJ8gMUD+J0NSMZlqTPJaDqWCGvmS5PQBrFeltAOabzT3mibQikbJ4Tg8DT8iBXN3YfZTyLBCnj6
sFxSudchWbjfpzYmIAQDp1hWdTlq0Wvyx8fHpTGrEd908atw6BdsXCgoMrYVFgIbHzoQV8Y5Nx68
JbcSbEzV0vHTVDQYTb0NZ5OqCdy+NjUOSxNRmD9/OnNhCSKTN0E4GXmB484rEAkczLwmQldwae38
PMBEexDEZflJW9/Z4r61sbcVYyTYrGJdOZdZObcEy6mV6LnlButWy8YJc2Orp1MUzqbWVs/LDJtP
nV4dY6Fe6AMx/FQFTfCRTCY1rstRYMgvwWRJSV3Ijh6hcO28LGO74drqxs8PtH30QFdueaFBKqua
k5PeL6x4itiTuxIDROORAGcW9K6uV3ppkzLTYgmqbj5bLJv1ZryIaazHzYAAgZxjr/jCiMuVoaL6
Tgi5Ux/uIBC7lzs4FxSBQO4gEMgdBAK5g0AgdxAIBA/+BbKxzAS/7wOlH4K1XdHHZrUc7nNgdl9n
p6ZlapRvZjpKcFjxhhKbDzXzWbVfjMR+4RrKf1aN2uaQS0NFy+kgthd3qgax7tt+hplaqzDl16Ip
WR7GLIa4S3Be8caSFPOHgwnYX2KzcI1pdRxrakzL2FS2nA5i29pslFL185ByiA+yjVxX9BMU+D0w
4pfKA/WP0jJrgvBdiHqMaKrtJRAHCbp6mzRV8a10M/Ps8rN9l7FBVNfvGK2reS0erRkFx0V6iPYV
cucVpij/tXji1nGR0racaAtyOEuw+xysuuYW1deJA2JLOFN35FTzqfJNWgJu+Snb5SF2GneoN2uM
/0i/3WeWCXWjBAHXusnVUKdE2Emg3NHScRufZNeVpEo55WFI554fSqpfTgexLbijjdO9rAjgslRC
ucie7CKfTTXh1iCtzWCtmljW4Q/BvmeXPCvwsHIU8VGlqHU8XcYychoJ+bCtiAuLSXmi+37GyF1V
uowNJRRr2m7hDrg+qqb2wwRiGG2OPY+3hYdLzC3XVaIdEkuJfcdXnyV77a/CnmYXcofob1S4ZVyM
pVvkkGlMTmjpMLl0tKFeY9sAW1aDMR+oZOUc0yI9ZVdAdHyE7LZwDS2/Tq/xYorgeGfnoR7r79Sq
va1ejlcJfjXhep3NQKv5IPh+N0o9jW62GXy+u0TaICrhDqlBjJqpqpkE4l8s8me3A+eCIhDIHQQC
uYNAIHcQiJ0K7lmBrbeN4RzgZ2xsmYJCLW84+Lmh4O6PY3Er8uNr4+h5g0DUjDtu7yyqrHNu07k8
+c1U7mvj4nmDQNTaZqOcT47qrFPiymOcBXsnH7Msqjr9GB5AiquPIzMt8+mwyiNaud8pacD5hrrE
lQfMb9atTj4lsojJy0f+z3vAuBlvFjL58bWxE4QsRNSPO7ZV1v6Y2VfHu68ksTMI7f1xbEda3nxt
7K5CIOrJHbUxp56rJnWun7R85aX2DDW+P2D7zQO/KDshFIGonjuk/LMDN4uKOtZy4oGB/mjh4xq0
1RANsdm8+jkSq78Mde1XrP7QlFgrt+fvXHknBI5zEPXnjtlVxbCdnDx2wOzkY7KMTBdxHkCyXPXj
GzZvayx+Mx4G+06+NlbPGwSiFth+a4hUV/uRO9sXuIZItahqxI/UQexi7lQ16EfqIHYzdxAI5A4C
gdxBIJA7CAQCuYNAIHcQCOQOAoHcQSCQOwgEArmDQCB3EAjkDgKB3EEgEMgdBAK5g0AgdxAI5A4C
gdxBIKoErUmUv22QHuQOAoH9DgKB3EEgdg4C+OUYRENHCdsdBLmDaCT1SGOi1EYP2mwIBI53EAjk
DgKxc4DjHQQC+x0EopHowCJA1B9e1t8s9wTMgwwPT+Jq+D1/5A6iAdQhnqhRrQxak4SgzYZoIRBv
9KoBQ6tPCHIHsfPo1VBiIHcQrWS27bCE4HgH0eynBHSbrseH3EE0whZza+0bShycz4ZAi63pCcF+
B9EIw616u4zUwrSjtTQQcU4OAoE2GwKB3EEgkDsIBHIHgUAgdxCI6oHPqBG1RUL6GfcefVy6ItnW
taBdyTaTHeFrurBk+3KwjvIngmoYuYNoNsYruSL2ucf0K9kmsmacSh/qztZTflcGbTZEKyEuCqEY
dBagIEIqLIRTSo/B/hI9n4SsEOqc4KOn/8J0Nd0wwrGLW3WVTzeRO4hWwmokv5SB7A2wLwgf78x3
JoxT7d+H7q5c11181Samipg+y9tDA231lG/WhdxBNHPAk5DqcfYaiEMQL0AuBJ0zMFMwIszEIJSf
eCPHXdG3vqJfyTb77o0YwkL5lXrKN8I43kG0xHhn8dAGM7Xe2A9bCzAUg9i/PWMYYcxOij75RO81
/oog8OORQkayvsal/1lyOVZP+VIY+x1EC+EAXOti1bidtAME0pB+QjGQ1LPBzDfDq2UoOK5UdVE8
UFf5lQO5g6gLNq5lJaNJ+NgCwLlfwGHW7iezaW3mcWc29qzXITqFWF3lI3cQrYXlPX1S3Xp/Mgvw
1t2h9bcAlnpu/J56dk9MSHhu9pey6brKrxScD4L6hZ4SpwTVWYi6ej348yhiseVv/UguGRW5QKg+
GFrSJM8OiyD9pPma0rSqCbETb8i2ptKIoqWF23AabNNmvoQ/QFrISwzh41mB242r9R0lOoMqoY45
pUSWZq3c3Ia7hpbNGyde2hDXKNTIib4hfHRr2syXmA5QgtTZPrCz2Sil+kZ2tFN+lcNUrQranlo1
tEuAlsQG9QjVhYMqhZZK1YMmidSsTa1wxIgjX0ncex0HEvIZ4mt7FU2CjRJSJi7SZdv3O7btIlFr
qtFOmtpKsxkm/eeNstLzakCpMPolpQ2xIaukPTdVMsJJpZrtpddE4lQrVSMMjLQQrjsibj0S9VzR
+d7DmrZyXSpi+3KnTDtq214So9rYXmaq9dRdE7HXTpwvIp7ab1u11FY6X4VpCR/LKSG2aSRmnaQk
rmwcygNAit3QduYONd9ih6a1RrYGda/ctEbalIpZSbtOfMamXj44rvTmJXH5rhSxPblDyj87gJo9
EiKeejmrNhvlrnYRMZlQ7tfaZ4xWQCWPF1NitSgR29RmK9v8GWepaZfa15pSI8iJBialxoCfktLR
BCX+egg1fumV1O7asoP7CoYrBLzmGrGNuaMaSMT8FqXEbjIiKSMcyu85nQdTlFKpFgWkNC2UVGbB
SY8ZTNcogkrTovNJi+v4xNhIjzmBXDpdaFQal3IvrAiOd7YN/j80KUvKORwynwAAAABJRU5ErkJg
gg==
</FILE>
</FIGURE>
<FIGURE FILENAME="Funnel plot.png" FILE_TYPE="PNG" ID="FIG-03" MODIFIED="2016-09-05 11:07:55 +0800" MODIFIED_BY="[Empty name]" NO="3" REF_ID="CMP-002.01" SETTINGS="SHOW_AUTOGENERATED_NUM_FOR_STUDY_NAMES:NO;DISTINGUISH_SUBGROUPS:YES;SHOW_STUDY_NAMES:NO;SHOW_CI_LINES:YES;SHOW_EFFECT_ESTIMATE:YES;" SHORT_VERSION_FIGURE="YES" TYPE="FUNNEL_PLOT">
<CAPTION>
<P>Funnel plot of comparison: 2 Pain-&#23436;&#20840;&#20998;&#24320;, outcome: 2.1 2&#26376;.</P>
</CAPTION>
<FILE>iVBORw0KGgoAAAANSUhEUgAAAlgAAAGQCAMAAABF6+6qAAADAFBMVEUAAADAAAAAwAAAAMDg4ADA
AMAAwMD/gADAwMD/gICA/4CAgP/g4OBAAAAAQAAAAECAgID///8AAAALCwsWFhYhISEsLCw3NzdC
QkJNTU1YWFhjY2Nubm55eXmEhISPj4+ampqlpaWwsLC7u7vGxsbR0dHc3Nzn5+cAAAAAADMAAGYA
AJkAAMwAAP8AMwAAMzMAM2YAM5kAM8wAM/8AZgAAZjMAZmYAZpkAZswAZv8AmQAAmTMAmWYAmZkA
mcwAmf8AzAAAzDMAzGYAzJkAzMwAzP8A/wAA/zMA/2YA/5kA/8wA//8zAAAzADMzAGYzAJkzAMwz
AP8zMwAzMzMzM2YzM5kzM8wzM/8zZgAzZjMzZmYzZpkzZswzZv8zmQAzmTMzmWYzmZkzmcwzmf8z
zAAzzDMzzGYzzJkzzMwzzP8z/wAz/zMz/2Yz/5kz/8wz//9mAABmADNmAGZmAJlmAMxmAP9mMwBm
MzNmM2ZmM5lmM8xmM/9mZgBmZjNmZmZmZplmZsxmZv9mmQBmmTNmmWZmmZlmmcxmmf9mzABmzDNm
zGZmzJlmzMxmzP9m/wBm/zNm/2Zm/5lm/8xm//+ZAACZADOZAGaZAJmZAMyZAP+ZMwCZMzOZM2aZ
M5mZM8yZM/+ZZgCZZjOZZmaZZpmZZsyZZv+ZmQCZmTOZmWaZmZmZmcyZmf+ZzACZzDOZzGaZzJmZ
zMyZzP+Z/wCZ/zOZ/2aZ/5mZ/8yZ///MAADMADPMAGbMAJnMAMzMAP/MMwDMMzPMM2bMM5nMM8zM
M//MZgDMZjPMZmbMZpnMZszMZv/MmQDMmTPMmWbMmZnMmczMmf/MzADMzDPMzGbMzJnMzMzMzP/M
/wDM/zPM/2bM/5nM/8zM////AAD/ADP/AGb/AJn/AMz/AP//MwD/MzP/M2b/M5n/M8z/M///ZgD/
ZjP/Zmb/Zpn/Zsz/Zv//mQD/mTP/mWb/mZn/mcz/mf//zAD/zDP/zGb/zJn/zMz/zP///wD//zP/
/2b//5n//8z///9BjlLGAAAIPElEQVR42u3dzW4b1xkGYMqi7Sh2qRzXWrW7rHwHLXoHXRYFegNd
5AKM3kOBbAMUDZCseg9FgaIpsim666Zuu26QoBF0IBW1JchKSmkocyT+iBTni0l9zwOLMyJpYDx6
debMaw65VXrQvXt2AYKFYCFY0Ln+ok+sw6/SLC5WerXUMvGc5hmlN37i8L7qBEGwZuaqjG5K+47r
SnP/xWOleVaRLIfCW6i1NovRENVkqtqxRqwllGsj2Jvx6fzPvL9nyBKsmdnoteZOZcYTrk/KegIl
WAuMVu051iJ/wUBljrXISeHSzLUEa2W1lSUjFf1ZKSnz51ij+XhpnnnRKYyfWK7N2gVNsNrnetPO
CMu1uybvvnKPRAnW0vOncvU4WKYPTdWAldJWmTNi1WujELdwNDBizaoYWMGzL5wVEuCFugEEiw2c
Y5Vqvt6ZgWBdnbWDQyGClc2RYBHhmWARQY8FgoVgJTcQLBAsBCs3PRYh9FiE0GOBYCFYyemxQLAQ
rOT0WITQYxFCjwWChWAlp8cCwUKwktNjEUKPRQg9FggWgpWcHgsEC8FKTo9FCD0WIfRYIFgIVnJ6
LBAsBCs5PRYh9FiE0GOBYCFYyemxQLAQrOT0WITQYxFCjwWChWAlp8cCwUKwktNjEUKPRQg9FnSn
31qvvV65vgarBquW5qu9xsoG6YM1VsZDWHMjZHQRrHbAjFx0OXmXp67osQihxzJghdBjyRUhk/fS
tFfDUFVFFivauik/Bi9M3hEsBItV6LEIoccihB4LBAvBSs51hSBYCFZyeixC6LEIoccCwUKwktNj
gWAhWMnpsQihxyKEHgsEC8FKTo8FgoVgJafHIoQeixB6LBAsBCs5PRYIFoKVnB6LEHosQuixQLAQ
rOT0WCBYCFZyeixC6LEIoccCwUKwktNjgWAhWMnpsQihxyKEHgsEC8FKTo8FgoVgJafHIoQeq1dr
Ha9LREeS9lj9Vq5K8yVXdBqsSfXypthRdBGsWi4yVXrjMYxb0mNBcLCMUsSMWMPTQ9P3juixxkop
5utdSdpjtSbv5xP24jjYtReD7MEaDVLtW3BWiGBloscCwUKwktNjEcLrsQjhukIQLAQrOT0WCBaC
lZweixB6LELosUCwEKzk9FggWAhWcnosQuixCKHHAsFCsJLTY4FgIVjJ6bEIoccihB4LBAvBSk6P
BYKFYCWnxyKEHosQeiwQLAQrOT0WCBaClZweixB6LELosUCwEKzk9FggWAhWcnosQuixCKHHAsFC
sJLTY4FgIVgpnD7v1+3daY/osXq11ok1FvLlzkfvPf7s+N2DyYeS9lhbZZyr0ny118ZL5o1X7x8e
DhcHe4PJX8ijgWC1g3WxvHxIuOZ7fPbqYrl7fCJYc+dYzaGwDDU3zHX8h2b54LV9MTdYtRSTrCV8
86Nm+c/9yceS9ljbO+Nfu53ma3hbLtfGS+b9eu69vFh+8sNDO0Pd0OEc62fN6eDJvn0hWB06/N3e
86cHp89fTRmwkvZYrbPC85PA0YlhHZ8IqhsW8uR/Z1/v3T+6P/nID75IH6wZ83ipWYm6AQQLwUrO
67FAsBCs7GeFgkUE1xUSwnWFIFgIVnJ6LBAsBCs5PRYh9FiEWK7HOv12+17/Lsz3t2+6VsLFFCs6
ebjEk/fOHv7xw59+8/f//HrT/9leQRo+x1pi/DndeXT+qvm//nhQBYvufPvu6IrqX/zWHIvu9B81
y/u/N3mnQ/tfNst//W3j/ykOhes0x+r/tzlVOn3nzIjFfMv0WI92myuqv//AoZAbLNNjHd7fG3x+
cDp4+WeHQjo8FPZ6T37+yddPH0y7olqwWCFYd4ZDYTSvxwLBQrCyz7EEiwhej0UI1xWCYCFYyemx
QLAQrOT0WITQYxFCjwWChWAlp8cCwUKwktNjEUKPRQg9FggWgpWcHgsEC8FKTo9FCD0WIfRY3Nbp
4+36k137QbC69fT9s88e//J458CuGPPGa6uPV827/h/sbf67/gvWOnnzrv/HJ3bG1ENhrXVijRtd
vuv/P17bF629cnVsasan8Ro32z9u3or24f7UXeY9SKccBs9Hrmr4umHu/pdmebI39eGkPVZrjjV9
xDJy3WT31VdPzpeD1y+NWG+0Pq/w/JMJm08n3KnHx6V1L/OcvPOnw+/9+1e/efX5x1Mffphyrxix
OvDpB6/3nx0dTn/X/6QjlmDx3U/eoYO6oQxP/pqharQGXRwKZ1QOErYaPRYhvB6LEF6PBYKFYCXn
ukIQLAQrOdcVEkKPRQg9FggWgpWcHgsEC8FKTo9FCD0WIfRYIFgIVnJ6LBAsBCs5PRYh9FiE0GOB
YCFYyemxQLAQrOT0WITQYxFCjwWChWAlp8cCwUKwktNjEUKPRQg9FggWgpWcHgsEC8FKTo9FCD0W
IZL2WH0/eW5l9Lnh9eKbIlh0lKsy+rzwcvmdQ+F3a3Bnc9Ur1RwLcyw2ba5ljvU2HN3x/9Mp02ZY
DoXxEvRY0+ZaghXtxd3N0rSRyqGQlZNVxt9sct1Qbck6bUkpZTxtLxNbcm/dd93G83osuSI4WPMm
ZbCIrekZaqJl4GLxOdcSZ4VlrUYvW7LWW7K5Z4Vs/uQdBIuNm7xDx8GC1fRnzvHL1bW3OYa1/ltq
LYbS9RjP31RCZX02Y7w1/ZlPrqW9Vt/ypo9+lmvRrK1HvVev75s12IzW1tzbpN9R49Xm/EQWDNaa
zMSKjdiUn4i6gRCChWAhWCQ3vW4YvaB5OOUv9e3PE8dbw4x9syab0doazTsOhQgWggWChWAhWCBY
CBaCBYKFYCFYIFgIFoIF3fg/9WLLXBhz7boAAAAASUVORK5CYII=
</FILE>
</FIGURE>
<FIGURE FILENAME="Forest plot.png" FILE_TYPE="PNG" ID="FIG-04" MODIFIED="2016-09-05 11:07:55 +0800" MODIFIED_BY="[Empty name]" NO="4" REF_ID="CMP-002.01" SETTINGS="SHOW_RAW_DATA_COLUMNS:YES;SHOW_ROB_TABLE:NO;SHOW_EFFECT_SIZE_COLUMN:YES;SHOW_WEIGHT_COLUMN:YES;SHOW_MORE_DECIMALS:NO;" SHORT_VERSION_FIGURE="YES" TYPE="FOREST_PLOT">
<CAPTION>
<P>Forest plot of comparison: 2 Pain-&#23436;&#20840;&#20998;&#24320;, outcome: 2.1 2&#26376;.</P>
</CAPTION>
<FILE>iVBORw0KGgoAAAANSUhEUgAAAvoAAACwCAMAAABJnTrEAAADAFBMVEUAAADAAAAAwAAAAMDg4ADA
AMAAwMD/gADAwMD/gICA/4CAgP/g4OBAAAAAQAAAAECAgID///8AAAALCwsWFhYhISEsLCw3NzdC
QkJNTU1YWFhjY2Nubm55eXmEhISPj4+ampqlpaWwsLC7u7vGxsbR0dHc3Nzn5+cAAAAAADMAAGYA
AJkAAMwAAP8AMwAAMzMAM2YAM5kAM8wAM/8AZgAAZjMAZmYAZpkAZswAZv8AmQAAmTMAmWYAmZkA
mcwAmf8AzAAAzDMAzGYAzJkAzMwAzP8A/wAA/zMA/2YA/5kA/8wA//8zAAAzADMzAGYzAJkzAMwz
AP8zMwAzMzMzM2YzM5kzM8wzM/8zZgAzZjMzZmYzZpkzZswzZv8zmQAzmTMzmWYzmZkzmcwzmf8z
zAAzzDMzzGYzzJkzzMwzzP8z/wAz/zMz/2Yz/5kz/8wz//9mAABmADNmAGZmAJlmAMxmAP9mMwBm
MzNmM2ZmM5lmM8xmM/9mZgBmZjNmZmZmZplmZsxmZv9mmQBmmTNmmWZmmZlmmcxmmf9mzABmzDNm
zGZmzJlmzMxmzP9m/wBm/zNm/2Zm/5lm/8xm//+ZAACZADOZAGaZAJmZAMyZAP+ZMwCZMzOZM2aZ
M5mZM8yZM/+ZZgCZZjOZZmaZZpmZZsyZZv+ZmQCZmTOZmWaZmZmZmcyZmf+ZzACZzDOZzGaZzJmZ
zMyZzP+Z/wCZ/zOZ/2aZ/5mZ/8yZ///MAADMADPMAGbMAJnMAMzMAP/MMwDMMzPMM2bMM5nMM8zM
M//MZgDMZjPMZmbMZpnMZszMZv/MmQDMmTPMmWbMmZnMmczMmf/MzADMzDPMzGbMzJnMzMzMzP/M
/wDM/zPM/2bM/5nM/8zM////AAD/ADP/AGb/AJn/AMz/AP//MwD/MzP/M2b/M5n/M8z/M///ZgD/
ZjP/Zmb/Zpn/Zsz/Zv//mQD/mTP/mWb/mZn/mcz/mf//zAD/zDP/zGb/zJn/zMz/zP///wD//zP/
/2b//5n//8z///9BjlLGAAAfjUlEQVR42u1dD3Ac5XV/+rN7t3fn030nybYc7Eq2gDQtoTGOZPtk
CGeK65oM+UNJhrSBpDOBTJphOqW0znQGMpNJIQ2TtDBNcNM6lCZTAskAAykQWw2RTrYvtshkhnQA
/TEYLEDyrSTrdLo7Sddv/+/e7t7tnvZOJ+v9QN4/3/e9fe9973v7vm/f7jUQQCDWIxpRBQg0fQQC
TR+BQNNHIND0EYhLB831yVYc+uMAg8DyTFw4Fo4SBXokFdL95sBUhVRFOipV8RoyVXW/Vhj4kzw0
zTIKc7qNwjDlieEUSdvSGWN5naF9brmgcGsrjiKvIH16NcWpZ6/fnwv0CGuv/f2Cevqz0pFYkg3v
TldKNWugmtNR1e3XBBM3LL+bhq/kS+rgeK8q6Yf3CGzXbX/lPwlz7y5dnCgpzsyesHJwX++qilPf
Ac8Y5GyOpmCpClSNJVXHQ7GXosxLIwTyAd9Repzk/BHBGx5kWS6pVNpHJc0HWB83wAp+M05d5z3s
/nAd9hYZSTHRUOxyRY78Qf+jwr2K87EBdXhzVJxkgGUPZlRxwj42jKZvQoPNURswVaBaXFJlPAx/
APT/PLTuDtwtBAR7nlummxuz77655zpN0mZo8eXm9txAh6XoI1uGg4d3tdSh14cMwOvUe8hyNGcD
X6Kbi3vm0rtVdgegCa57MZfOfkoVZxcX2hVB0zcg1SkaeDwuRuapLnVmEo9/+FSgYqoSHYVqpzaI
9Pu1QAGiQP8vwAKMnhVtZ6ewWYItH3oqo0qanIH55rDOL9LaOyFbf90li9OgyOGDEV4sCL/81Lwi
zn0nX6YjpCUMx5Rme2FsBDJo+oZZ6aZs8i01Ko9vXrj5nBIyPj+4/FqlVGU6MlX5GlC0X6vBLfzf
AH0QpVYDMWkT6t77kS1ElXTpIpCrlsZoqYzrhWqfr8c7tCjO7YocslSBxJ5vdsim3f/1AeiGY/ct
hmggJ+O4VK3maOLq0uq7YLwL+peXcg8Ku+KJ/qWlFx6EeFcXLRlnNvTcm62QqkhHpSpeQ6Iq7dcQ
fz1xOwP3XzGRP7/tzKePwfh2OPN3P4HxzC++9up1Y0sSw1TSOxuWt51s/onA/Lhw6tw2Wi09Uned
5r+MivPB376Qk+V4Z5u4WZj0/WDP+7I4R783c2/2iW0nv6qJw2x94sGfnFuqObtrbV2/X14SmB5a
mPCeao3xWILk89HBAA0Num+gx8dguEtwk7c0LWqTjukhX/t+uHI73U0IbpWaGOwYhqH665tAIppP
fTnxhiJHFro7BXZv+du3aIAv484TGTrlze7QxGHhQDesggdes4+0/H2Xw1rH5IbmYBDSk3DhVFqw
Df7ETUJ/zCRnQicuqrW4vvmTQ7PCvHF6cKtwYvx0+tCZmToUJ9wQ2ty0oUORY/Hk3D/Tza+Ss5tO
hdRa7L7IdKJTcPLBwQ8IJ86enp87M70K8RkmLSPWJzCRAYGmj0Cg6SMQaPoIBJo+AoGmj0BcQqaf
LPgYXygP7cbsGCnVxRKpkI/1BZMOapZFXIRlUXugbP2BoDW7Jai2cZVTzUOKjbMpyMcPmsrlPV1b
iS7Vq0Ja3Kgt6FmWDbZZcmOrrmSIZe8RGBD5jTAEIDggFWWCrC+UXFFnlO6nJLTZSuJjAy4lSQV9
bDivSELYCEBIlmQgQO0xVS1J9KZ//f6z+WM9X4Grdjtt/HhPODfde603nPTbPVK15Eeoq9UXMr9d
UhVy3yulegJe7YO+V+l2QNfQAFPbE2Cbli/k5M+7U9ZHe2aCw52wCElBvlvn5+HCspQUMxH55rvB
no9V0VsegP+2lcT9exSP906HdrUqksynb4X8kizJDQ3vTfd8oBZePw+/D/v6j6hp1PRPyiP3iy5L
9JJh1hcWSoJ+4ehe2obrX1BqA0T8XBKSgf2RuEAiQN11eD/bAkqFeDzKHizxYkZbXPCVwXgbbXWP
MNyj9PoiP8acbx1E+j6hipjTbpUAOBAXHiWG4gMF6l9Eqgd9UZFqO0f9rQ3Ve0CqEmRZ/9Gi4mfh
JkjQv5uASd3D7i+kZF09KiphgNsv5aLrMfQsLNrnHuyjXS/zH49nuP1RJddd1V/kINsS2e9T5PMB
Nwo52CTlsj7GFOAffVLJQ7FvRFP989Wz/KEUPGsvifAeRV7SWTx+lPOJ7yIQVaf0JAmwkYjPp+j0
XuBGNEkKzGPQKktyeezFKNefqYXpN8HOAL2QkkYtQMoj90E7tXGBociuICdmivvOS413cgN6asvP
7aEGvvuMlKt6YQZadg2HrtHlYl8IZVvtmZk62Utvfb0ncrsOh4aFpJWl0dhdIj/GnG8NEv2sUKXF
nwvvudvKrk70UKo9Jw/tD8zsEnJLln4du0Wmmm7ptaAa3nU4OBwRq8z5cm/uvauo/BGqJIb+5eB3
XcOh4f2dsq7+Riw9OFuI6pUohSGPQN6+F8WcfIX/TaHCvJLrruqv8GzfNYXfxhT5CkL6S4GaWYal
ISrk70g9PCaVPAyvQVWR4eDRUpIwwtsFks7uno1lBL0siZIIOhVsZLRv5/LZ2F1GSZYhw1AvdAeN
JbOyJDn4UK1i/ZeHYPehYEpfKuWRPwdZyocwKm+F0THYS3dGxDTT2SHYc58W6wOc3UnHSB7GFiUl
MbTuqCEXmx+hNO2j/WehlV7Hl4OdUqupDqoV2RzbH7BwZTr6803hOXjMiqqf0mwFNgajGTHNfXxK
rleAlsWnLKjS64/KVDNN4R0qDzISe/PLg28NLOf3DnYswMio9GoX1ZWU8fwWA4smktG9bbGonisD
j2JOvsL/sUlq0n4Y+bVevnGG/k2q8uWA66ZsFYbmQj0EuMCTXf4un+hiYlDlDGCytz1G7CU5FYD5
xoKks7MMNWn5XYSsoNNbBUk6qAfU+pWFZ7pprcJQ+EgvgSeDXBe3nRXdUV+VJdGZfs/5rw1BryG2
kjKu9w0u5RcTwtvGPxSOjws9KRYz54dpC11cSUtvF95YkF74iMq52NcbKjSUiMp3JrIX/ImxJbjl
FlE3jMCCgEBiz859Fr5GR9+Y066nOtrtz2e7x44LVJclvqR6v0js/sjfW+h3Scsgj1y1HJB5UMEA
iTFRX4wOJ8olJbqkCieLvc9E8n1qAu/rudLz+BtDTn6P0J5acI9evqiebzo5PHV3trsB5hcYIVqY
zo9mpxbmRKcyCKnqmv4kHYqTdpKI71GQD2+QdBYVuk/O2v+8sPmhLInar9QZJu/MDjZCemHyZrgN
+NxYdnThTVGS7ipLol/cjN5wfli0DUGB4qwsASnBp9/VF+n7qnC6QTjWNYlOn/8MdXEJkOdwqRSM
0krJlEae7v+vQC6pVCiFqD+2LeaPXgtP9fcb3pLlJ/4iGWuxYl+kLyAN53w2VJ+IRWJPRBtMVK+d
eD45MmducK3ApzRE5+Gt14uLm8V4p5kaczOIRPOqbmzBNOQSjMlLKoYc2NNZxP+gpCqdfAa0po+k
fygnAguMdmeYGCOOwLvgyuqaPpPIDdlKwkmS6HUm29CoIJDFUjozl0s3yJKM0r9nMq17O8Rbwo9g
Q61M3x/PRCdoxD8ovjjU1ibOpsQ88sehF24WJYMdN4JP1yIa/ZDY/xPSklbXMByjVnGgE9Tb2Y07
aKtGaL9Bcs3d4CvFzlSid3AKfg3D7fGgzgqAM+R8a5DpC5nfjXDlDjuqg730puWD7XmNakKYot8y
zVtRpdffQUMOieqGYVNvUZc1Sf/ro3t+6J6IB6SZ546PGjrc2Ohk37eKvaRmO9ND2XYj/34p112W
z7ROyPnaM31+CLDtkkIzizA0Ifbljwf/IRWNB6poMs19TaUkWZgw6ky2IVmnFpJMRGMXgGPbd4AQ
4n2ZetJ2UZKRRKSqkuhM/1fJCBNJvg2PDm6FY4m554RZqZRHPjoAQ+I9fOxMOnNayxS/eCrN3pD8
JfCJL0ohTuNNJ3joP5lpFPy8GPyfzqTPTEPAd1Gy+OjcqQslYn1gFoBh4OzxQzOn1AxugZ+XjTnf
2uRCpp+4DLih2SU7qqxI9XQmmFSpTg9EYPZUZ/Bk0IrqIYGqkE8eSARfMN3yB8HHAOODwddg/PRc
5ylRIxdOZYhw/5Mg56Lrx8v9pusMat4yNm/k/8LJuWZNPsOClfBPqHEm8psUBJiZ9PGzwoyEAV+n
OESmZg5vTtM+qR5YixeYE9qY7bvcqDPZhmifFksiih9s6Ey/wkGImZ4/TSUZoJJwM6KxdBwrbJo/
/nbV5HCSr5/asGHvb51/8MnHjW04cMpqebeeP5+0YlCxC3920s2qYvsnj7i/zMT2TP3J3ja3UKNG
NcbGqze2uRGp/eqN7ZYlV2+6dC0fWjduvLrdXd+3VXCZq1vrUPZ2J0x9urjRKjONb2khaoR4nd3y
MX0NsU6Bpo9Yp2hGFSBqiVllZ9W/GopeH4EBjxPwqDHEJRjw8ET712z0pKiMjgJitQGP14yMFyhT
y5b9qlA1KUxSktCGd6mFYiLahlLTc8lbMKRWlbQvVucB1+5cxPo8KePXSVFdUrQB7/VdfIGStRzf
ljyhyhffCHm5EU9cW75pl9d0rueSt7j78rre4RWuyardoOMlC54uW01Ef41N3+wTCegVr/c+pIzv
8grEw1qW9cnKqPJe2BjvlaHydeDq7ay2aF1/1Vf5DbE+7QA5rhGdRrHrkE+XVD2/urMB113viN9S
4Q6xquaWDTORUmGndbhTL5a/NgMec08QlxZBqqF+gSLhyzEDlUTXctDjHVWRU8GFYKi9Jk3fLmIu
6yGr1918uUFFyppxJQyXoGo6q5xwMqTKuZPKnD5ixaZvN90lqxJXurkO73yJZ8VUTWd5bc2n8rCP
V9VvxaFVKV9uwNQVwnVq+trKBK83EN5pPFsN3fPEeSXireWXpGo660mwJxOxoWVVStDxexnr81Js
LQas8gGo8bYyHMQj+Zxx46nlG65TIsB2dWHPqfLGmSqpKNa3MWGD3u2q68YCDzjRcIAKkpbRx9QS
ZR47rKFuwqRlhOvgv4bN1nvAs1rLOAhX2ibYS+j1EQg0fQQCTR+B8DbWRyAqh/SWVrjOTF/N93ad
A0aMVPSZ8Gq27YrnXWUo8JW8L1B2CbwEVdMrCsX5rhUJxysp94r+DPn6Vq8ZmLL5MV/fvdeXs0/I
Sg1UlwnP64fVyizfUTGphNmKqJpeUdAkX0G+vkyE6K+tcWn1moEpm3818vWdXOyn4r9NLs2B1Mb0
NWXy8uNIg5cRetSyQO+2ivN8atsDlScLu6bq2d3MoKbSCcik5vbhoSKlR1qz9cFwiVifJxbvYOn9
WpH7sXsG79kQKENBLvb4Gb4TqlaFHgxBFyR4bRjig6wKTV8X01qm7JPiAutctlV8hO46ynYUEttR
VeIdQ+FK8/V5Ry9J8MVeysAAxvmVxPrGPrfTItHN8RyEbrWZ41bS48RBkozLp6Yrytcvw5F+dJk4
0KUu12+eVb0mLTv3orqAp7i7SuSZr2wiVYoCX5Xu5itLH/Mg8LCjbXorsvpKuFTRWNnEnbevYjk9
IytcNypHQS7m3Zu2g4vypayQ93ywlR8RfEU6Qrjx+rZp+FqBmstPrPL4ax3qu7yqs/rWtYyC8jqR
V5Kvb3Ut7RKma4JFNj/G+s7g4UfG8V5bDWC+/uoEPIg6sP2aNsOAp7KlCUQVYrgKFY69gV4fgUDT
RyCqEvAgEJ5A+fWJKj/9Qq+PQK9fMu3X5hEtsdt4CPUxTrns4lJ5dPbNHFC1rmVOXq0oX9/q4/hg
ImOp3WLN6Cthvr4L03eb+mH5hX3vE0h4/cXKrmjwrkdVearWtSyTV93n61t+HB+0cWBzMSvNGCrV
axKnA7aanFcl3ph+kTsryswH+XFimS/sV+Ezy7wDuhWONmdUS+ZjE+/EN73yYJXGb1W6luBAQ7PV
sqWypm+ZmQ9V8ulejWvlXu+tObj+nKHr91d0DOt+Qchedr6M60GsxPSJYWtIiSWOZgBV6pNykUlF
Y7I0t0T/81h2bfUGL6fvrCBfv/RHzS1KMWXH24DHfMQ7D79WIXuk4rcFS3JLStciyrsqxsDITb6+
uRJxew/kL7lPLYdXzfSNX9c3pOQXfXi/php3Zkp1YQYuwi7HH8fH5ECv0ehgGs7bHNgseK6G5SsL
sy4z1p195YF3X+j4puOUYbT8msT6xtff9Cn58kFtv7APuovZmlBll3X2fX3rWsbCleXrl062t0nU
N7bgSbW74FJDRfn66IJWN8CrcBqxysB8fYQ30VhVW6/TgMfxegqimljhT1ljH6HXRyDQ9BEINH0E
mj6qAIGmj0Cg6SMQaPoIBJo+AoGmj0Cg6SMQaPoIBJo+AoGmj0Cg6SMQaPqIdY9ouLk52JZH00es
J6QioebRNycn335jKxfJo+kj1gfyYe7j4+cmpYP/Oz/u80Umas5EA77Ng6gNlHdz2zP5dy2KN375
x1Po9RGXbJgzEGx+/dy7rfKhfvv+199oDpHUqph+XIRy1MbpCsTNUQ7yBdZXSEJKqhlhWwBCUaW+
z1fIC3UP1vZGEqDctQVZlstDnvOxwTZPqAYp1fYg6wu0Q3uAZUNF0WiIFidDPjZMLxqmxUnxNk61
E0oBYSO0woDjSxnoByVpBDpSl+jopwTtpyBp6CfI++P67pN1oK9RN2EO8bf/4duT1M4vtEr2XrSd
PDfT4A8na8ROk2bh4+Nd0D+uHO3equ52gbCbup7NNu4/+pl3Hsge+mXytXF67uy3l/LMRUms2199
5+CbU3lad3Lh/Qdrp84Nuyl3jfmB+5PvLYWXNqSuG130IhbtFah+biz1sdiZL55+8+jOC3rbn/i+
UHxk3/efvmY6S3alnh473EBPk74LzK7C84X0F87k2SOOL6ajL1238Ofjvp3ZF0TN94NG/4H9R5/a
e2fDTzff/L3xcW2ZpFfsHtp947+74lRe1sG41Gn1g4kfvN58fm6e7mVK/s3NPEwC4fnVCXjCrC8M
LHUjkKT+6GBGPr091gw+2LcTcvBxeEg4s9RRgFZ56PzrCBfd1y9y/O7eHbXT6IHrhH/ncr0j0ATp
7NQmaPCC6rJI9cjUIpyDR7Idr4HB639OLP5TCI9SZeRgJAyiFnIwOgrPQoF5DFp9zi+moy9dN3Nk
8jW4VynW6FPtj9KrLsH9utbJrBZNfGpw2jsdeIzRabjgsOrylwqrE+tHdgW5XS05oA7nuhdz6eyn
FE8II1Sl9D68DIvwVV8gBU3tjfncqFR6L7ymEGiGbO00mnxW2nL3+WYE6/ijoXe8oCp/4t1/6IRI
f4f6cwciTonXOA49USjQ/6I9IJos3YvSs3fkIZUdc3U9hb5yXRjWrFejL2r/OO2INMupMXH8eyqV
7dkA450OPEZfw8dCnbfdJMX19n+tmzsXct+eWh3Tz8DomGy8GWgJwzHV9KPUqrs5oVMSg4HdW8E/
49vo286IoX0MogqBi9Qv1QxzjLR955XsYeG2+srerR5SPf/KHkG6gTnw64vToqx9kmHGJKsUdSDi
ySDX5d8uzIOcQqWvXDdzCAJKoUafgR2vCl2WSP98zzZlorD0BdXpZxLicuHEsCc68B7MzP98Z/tl
DUJsD1J8X7Rt9++Yys50rOIKD/VdopeBY/cthmCffFbQ/rlT6dbE7fSm2jNKXf90bjwzfuu8GOUk
QPVDSuuaIjoK/yJtFr2lehs1r/37hi0+ZjYoaSUhjQBRBxR3AJ8by44tvLngfJ5bTH8gEhtW1anR
f+vm9AF6NJdldqoB2Ly2JMLFviuOnOiYpzrwFD18eunlSLu4r8Q/8nYj539/PhVd3cXNVFI+fQjO
qWEM1X4KounsfOFHuhs1Gx1hClKUc4XaHK5dFbVWJ8D9T0jN7nt+2lJ1yRS9aKOqLxqQpOjcAOCZ
TOveDsfxqol+/n74+rTuMgr96N25+QKj9IaE3kNxYVYmRmfGW1PdYl/DYqhzU6vh3ObfeyOf5qI1
5UO3wiMv5YS2HH684/3s+W2vNzVvu/nKDpAXC7gP/GVTsGGhrXdygWt6e8MVkzQoanzjofMLXzoj
zBDemOXvPzCZo3W/0Z3M1VACgbtAQ/S7lGd/09sf3DyZ9Yoq17jw7x3vZR9ons5ZXnTLtx7e/F42
uOXwf3VM5OJd48EtX+sbeImOwJcyTRMk79T1yvQpAZkwGZ97TLuMRj/QcOKp3qkM10TupdqX6o+L
63JiY27rP9EZg6KDelvhocJoDDVlly487ufmW4U1lJvmWhcL2X+rOT9mrz9+Jp05PQPTAxGYTnRq
YXszbIKp5mCG3ptnGzsjp6kgbdABXOBJoXQyzHVETou37ZPA1FqKADMzf3wWLjZ2zp2e8YxqiAnO
n56lgcRVlqvkx5Lzc6cvwNTpdDopPqgcPz53KElVMNDICPMgp5cx0c/GDuhOaPRfbIrtfiUFs02z
LTvH5UhIh4Kod491UL0IlV9Y9Ps3tV125juZGWY1OHCeyJDa4nOm0XDufBQQXiAO9h/mbvvsI5U2
XSVh6owhFzk8GeJs5sZxKTRab8AKy/o2CHKllgDZhkIOTb8kXHxknHO4ZpHJoM16hFLWm05X2hJh
u8KDQKDpIxBo+ggEmj4CgaaPQKxR6FZ4lJ9dVg7VZc9yP0NZ7Z+pdPZz4i5pSoLiT8yi6YP5t4jr
BZ78LLnFaBJ+iZngjwBjwKO3C56Xf55c3Cs6DVoBrWNZs/5BjHc4xPr2+kaPSIqdov5A2RfrkOq6
T57wug0CUYtproUtUwPUmTgpU7uOwVdjBoFY217fHGabD3jziIBqOf3qWChBo0fTLzMZtPTqxOIG
Ua2AR+WjGhdA+8eAx4nfF9cC1XgfStwFPPTOhAjjSt54OJ7Q8tHrg03wIkxgQZtc6mOaovhGrLmm
Yn2ZXx4X9tcv8JubiBqh3vL1MZEBgbE+AoGmj0Cg6SMuAfB1QAF+Wg9M8Gj6CPT6qALE+oR+XV96
vuM8T998NynKDih6A0A7SUx3IVK0p6ejPmeQS0pSUKQoqiI9ECb2jXgzp7ac6Ziz4kYhxQPmRK8R
018xiPmYt0x5MI0Y3bDjSVFUV5QVSkpSkEusMkmtjnUZQqRkFQNnRF/PzI1cTRwjdWL5dRHs1wUT
5UxfdHFijqb81JOou4Ivk3NqpALd207CEa/WNzlPJc3Z6fNT3V2IyGZnQ6HYCxeflJ/ckpID1dWo
1mdzlyqsE6yYHQ8E4uuCiTKmb87Y13alMVBUoPpEopgeATu/zevT4oidjMVhBNGFGqUoEDAbpDxs
dbeTkvcDJ5zxWkaRFTc8qdMhgLAxfd6Z19C/NGLuWmK+y1ul9ZPKXZclBZ6UmnaoLNs3UgebndHb
FBB7RYByF0TUu+krE0TdGOCdhV28pzGaB76SeN6CmGbxTijy+F7A2prmkvIG4SZu5s1TwTJhhZUX
h1IUnNqXg0YuObNoxRPzzGNth/pe3LrqjYnm8p7X1NXWye68ltFMbP0+70gMw/IMsXvvl7i4T/Au
GpES6iDuWiHWmtc3ZOyrway0K+fwGxP0dUdWLxRqbSy9IFEXgIxUFXMrn1Mv593rx4vOTG2uqyXr
2y5BluLMwX1GalcXg8L8gMLFfdKbSfsKAz/r5zUu2hQ3rShfnyfVlNFDOjypzpXW3Pd7zA8onA5J
wyMTsqLBt7KBoz54ca54QxtTU9eJDDzP18jyaxkL8zUek3UxFmrqiTzx+Z62cf00l3hQo/7mRcQ9
2bVt/qTW3UFqbwtl2mD6GmKdAk0fgaaPQKDpIxCXPOy/r2+cJrtbmjI9vudNC9z6dDaLKYm+2PoR
adnceqkWphFIarB+QOGmZR3JUUkbUnpdn7dLv3UpuemdFVI6e97igXHRN50NZ3iHufWYQoNwF/DI
38rXPrOv/4Q+r7wMYvW1ffN39hUi+kKFLm9v+XXzUAyxHgKeIvepJe1LYYMuQx9KfG2/KBNYn/mv
z+/XZ7ybIx+rmw9vZc0lU830b7kgEOVNXx8mlTlnzM0njuMwy6xM4jy4K5dbj0BUZPq82xkFb7lr
PubdRyW6u0mZIYlArNj0tfeOHMYKRSmNtkZKHAwgd3nyZV4mxP5FuA14nK6MEN701gdf0gLNC0Y8
cTAw7IYhGrfXiAv/OP8mcrxfaDHYHJhSWgqHjRsmVWKDTGCyivTVfS9Mv2gdlCdWUbfN1/aLU+MN
jXQZ/6B+tYEH3taGrZahK8qtRzhHfyUtgvNaS7ohc1pRqitdVfrqvls0WjhR4RdM1A1Rp5PysVJV
K9CXyL+Boo0FpYjoCasVxXNEPm/iRNfGMABs3pNSudDzhqgIAwdZXwT8eUj6IR9kg3nJX9O/eMQP
GZY5OGBwUotGn7Wk7UfHF6tKX7+/AtNfC1h/ufWrgRt/lgtkgH0ZbvRBK5N7RhcdNJyHlp/nf/bH
utqpY4boIUX0ZjXcXE36KdK0bky/ktx6hItgPy643wwHfAya98Pic5Adg51+rcJolJ7PZBZ0LTbd
HFRb0s3mhYsaMeYTM9Wkv3lhdv2YPqK6sX6/EFOnWkJ/BTDih9v2QSwKUV0Fuv92MLK5Xdcin55U
W9JNLsPIdtrf/5vmt5hq0hf20fQR3mFLA/sdaoVMSxhgMAWpghRdKNY5P/HorJMRRJv4t1WVfuVA
00dYocCMCOH109f8B0C2G4azdGaaSXXKpVw0+tmC08nWUqaq9NH0EZ4iOLdZCELCgyMAi1nmE4vU
z7Z0KNbyUi/bEnJK6uVoqqr0KwX+eChinQK9PgJNH4FA00cg0PQRCDR9BAJNH4FA00cg0PQRiLWD
/wdseXye54p1IgAAAABJRU5ErkJggg==
</FILE>
</FIGURE>
</FIGURES>
<FEEDBACK/>
<APPENDICES/>
<EXTENSIONS/>
</COCHRANE_REVIEW>
